# Supplementary material for: Synthesis, Characterization, Catalytic Activity, and DFT Calculations of Zn(II) Hydrazone Complexes
Source: Molecules. 2020 Sep 4;25(18):4043. doi: 10.3390/molecules25184043 (PMC7570652; doi:10.3390/molecules25184043)
Supplement: Supplementary file 1 [file molecules-25-04043-s001.zip]

Archive with 4 entries (3 files):
- molecules-915744-proofed-SM/
- molecules-915744-proofed-SM/checkcifs.pdf
- molecules-915744-proofed-SM/cifs.cif
- molecules-915744-proofed-SM/SI revised.docx
