# Supplementary material for: Synthesis, Characterization, Catalytic Activity, and DFT Calculations of Zn(II) Hydrazone Complexes
Source: Molecules. 2020 Sep 4;25(18):4043. doi: 10.3390/molecules25184043 (PMC7570652; doi:10.3390/molecules25184043)
Supplement: Supplementary file 1 [file molecules-25-04043-s001.zip › molecules-915744-proofed-SM/cifs.cif]

data_global

_publ_contact_author_name      'Andrej Pevec'
_publ_contact_author_address
;
Faculty of Chemistry and Chemical Technology
University of Ljubljana
Ve\<cna pot 113
1000 Ljubljana
Slovenia
;
_publ_contact_author_email       andrej.pevec@fkkt.uni-lj.si
 
loop_
_publ_author_name
_publ_author_address

'Temiloluwa T. Adejumo'
;
Faculty of Chemistry
University of Belgrade
Studentski trg 12-16
11000 Belgrade
Serbia
;
'Nikolaos V. Tzouras'
;
Laboratory of Organic Chemistry 
Department of Chemistry
National and Kapodistrian University of Athens
Panepistimiopolis
15771 Athens
Greece
;
'Du\<sanka Radanovi\'c'
;
Center of Chenmistry, ICTM
University of Belgrade
Njego\<seva 12
11001 Belgrade
Serbia
;
'Andrej Pevec'
;
Faculty of Chemistry and Chemical Technology
University of Ljubljana
Ve\<cna pot 113
1000 Ljubljana
Slovenia
;
'Sonja Grubi\<si\'c'
;
Center of Chenmistry, ICTM
University of Belgrade
Njego\<seva 12
11001 Belgrade
Serbia
;
'Dragana Miti\'c'
;
Inovation Centre of faculty of Chemistry
University of Belgrade
Studentski trg 12-16
11000 Belgrade
Serbia
;
'Georgios C. Vougioukalakis'
;
Laboratory of Organic Chemistry 
Department of Chemistry
National and Kapodistrian University of Athens
Panepistimiopolis
15771 Athens
Greece
;
'Katarina K. An\/delkovi\'c'
;
Faculty of Chemistry
University of Belgrade
Studentski trg 12-16
11000 Belgrade
Serbia
;
'Bo\<zidar \<Cobelji\'c'
;
Faculty of Chemistry
University of Belgrade
Studentski trg 12-16
11000 Belgrade
Serbia
;
'Iztok Turel'
;
Faculty of Chemistry and Chemical Technology
University of Ljubljana
Ve\<cna pot 113
1000 Ljubljana
Slovenia
;

_publ_requested_journal  'Molecules'

_publ_section_title
;
Synthesis, characterization, catalytic activity, 
and DFT calculations of Zn(II) hydrazone complexes
;        
data_1
 
_audit_creation_method            'SHELXL-2014/7'
_shelx_SHELXL_version_number      '2014/7'
_chemical_name_systematic         ?
_chemical_name_common             ?
_chemical_melting_point           ?
_chemical_formula_moiety          ?
_chemical_formula_sum
 'C12 H20 N6 O3 S3 Zn' 
_chemical_formula_weight          457.89

loop_
 _atom_type_symbol
 _atom_type_description
 _atom_type_scat_dispersion_real
 _atom_type_scat_dispersion_imag
 _atom_type_scat_source
 'C'  'C'   0.0033   0.0016
 'International Tables Vol C Tables 4.2.6.8 and 6.1.1.4'
 'H'  'H'   0.0000   0.0000
 'International Tables Vol C Tables 4.2.6.8 and 6.1.1.4'
 'N'  'N'   0.0061   0.0033
 'International Tables Vol C Tables 4.2.6.8 and 6.1.1.4'
 'O'  'O'   0.0106   0.0060
 'International Tables Vol C Tables 4.2.6.8 and 6.1.1.4'
 'S'  'S'   0.1246   0.1234
 'International Tables Vol C Tables 4.2.6.8 and 6.1.1.4'
 'Zn'  'Zn'   0.2839   1.4301
 'International Tables Vol C Tables 4.2.6.8 and 6.1.1.4'
 
_space_group_crystal_system       triclinic
_space_group_IT_number            2
_space_group_name_H-M_alt         'P -1'
_space_group_name_Hall            '-P 1'
 
_shelx_space_group_comment
;
The symmetry employed for this shelxl refinement is uniquely defined
by the following loop, which should always be used as a source of
symmetry information in preference to the above space-group names.
They are only intended as comments.
;
 
loop_
 _space_group_symop_operation_xyz
 'x, y, z'
 '-x, -y, -z'
 
_cell_length_a                    8.8362(3)
_cell_length_b                    8.8934(3)
_cell_length_c                    14.5684(7)
_cell_angle_alpha                 81.964(2)
_cell_angle_beta                  86.941(3)
_cell_angle_gamma                 61.769(2)
_cell_volume                      998.65(7)
_cell_formula_units_Z             2
_cell_measurement_temperature     293(2)
_cell_measurement_reflns_used     3791
_cell_measurement_theta_min       1.00
_cell_measurement_theta_max       27.48
 
_exptl_crystal_description        plate
_exptl_crystal_colour             colourless
_exptl_crystal_density_meas       ?
_exptl_crystal_density_method     ?
_exptl_crystal_density_diffrn     1.523          
_exptl_crystal_F_000              472
_exptl_transmission_factor_min    ?
_exptl_transmission_factor_max    ?
_exptl_crystal_size_max           0.100
_exptl_crystal_size_mid           0.100
_exptl_crystal_size_min           0.010
_exptl_absorpt_coefficient_mu     1.566
_shelx_estimated_absorpt_T_min    0.859
_shelx_estimated_absorpt_T_max    0.985
_exptl_absorpt_correction_type    multi-scan
_exptl_absorpt_correction_T_min   0.8551
_exptl_absorpt_correction_T_max   0.9845
_exptl_absorpt_process_details    'SCALEPACK (Otwinowski & Minor, 1997)'
_exptl_absorpt_special_details    ?
_diffrn_ambient_temperature       293(2)
_diffrn_radiation_wavelength      0.71073
_diffrn_radiation_type            MoK\a
_diffrn_source                    ?
_diffrn_measurement_device_type   
;
Nonius KappaCCD area-detector diffractometer
;
_diffrn_measurement_method        '\f scans + \w scans'
_diffrn_detector_area_resol_mean  ?
_diffrn_reflns_number             7430
_diffrn_reflns_av_unetI/netI      0.0555
_diffrn_reflns_av_R_equivalents   0.0293
_diffrn_reflns_limit_h_min        -11
_diffrn_reflns_limit_h_max        11
_diffrn_reflns_limit_k_min        -11
_diffrn_reflns_limit_k_max        11
_diffrn_reflns_limit_l_min        -18
_diffrn_reflns_limit_l_max        18
_diffrn_reflns_theta_min          3.136
_diffrn_reflns_theta_max          27.506
_diffrn_reflns_theta_full         25.242
_diffrn_measured_fraction_theta_max   0.985
_diffrn_measured_fraction_theta_full  0.988
_diffrn_reflns_Laue_measured_fraction_max    0.985
_diffrn_reflns_Laue_measured_fraction_full   0.988
_diffrn_reflns_point_group_measured_fraction_max   0.985
_diffrn_reflns_point_group_measured_fraction_full  0.988
_reflns_number_total              4532
_reflns_number_gt                 3161
_reflns_threshold_expression      'I > 2\s(I)'
_reflns_Friedel_coverage          0.000
_reflns_Friedel_fraction_max      .
_reflns_Friedel_fraction_full     .
 
_reflns_special_details
;
 Reflections were merged by SHELXL according to the crystal
 class for the calculation of statistics and refinement.
 
 _reflns_Friedel_fraction is defined as the number of unique
 Friedel pairs measured divided by the number that would be
 possible theoretically, ignoring centric projections and
 systematic absences.
;
 
_computing_data_collection        'COLLECT (Nonius, 1998)'
_computing_cell_refinement   'DENZO and SCALEPACK (Otwinowski & Minor, 1997)'
_computing_data_reduction         'DENZO and SCALEPACK'
_computing_structure_solution     'SIR-92 (Giacovazzo,1993)'
_computing_structure_refinement 'SHELXL-2014/7 (Sheldrick, 2014)'
_computing_molecular_graphics     ?
_computing_publication_material   'WinGX (Farrugia, 1999)'
_refine_special_details           ?
_refine_ls_structure_factor_coef  Fsqd
_refine_ls_matrix_type            full
_refine_ls_weighting_scheme       calc
_refine_ls_weighting_details
'w=1/[\s^2^(Fo^2^)+(0.0332P)^2^+0.2275P] where P=(Fo^2^+2Fc^2^)/3'
_atom_sites_solution_primary      ?
_atom_sites_solution_secondary    ?
_atom_sites_solution_hydrogens    mixed
_refine_ls_hydrogen_treatment     mixed
_refine_ls_extinction_method      none
_refine_ls_extinction_coef        .
_refine_ls_number_reflns          4532
_refine_ls_number_parameters      242
_refine_ls_number_restraints      4
_refine_ls_R_factor_all           0.0737
_refine_ls_R_factor_gt            0.0407
_refine_ls_wR_factor_ref          0.0898
_refine_ls_wR_factor_gt           0.0785
_refine_ls_goodness_of_fit_ref    1.042
_refine_ls_restrained_S_all       1.043
_refine_ls_shift/su_max           0.001
_refine_ls_shift/su_mean          0.0001
 
loop_
 _atom_site_label
 _atom_site_type_symbol
 _atom_site_fract_x
 _atom_site_fract_y
 _atom_site_fract_z
 _atom_site_U_iso_or_equiv
 _atom_site_adp_type
 _atom_site_occupancy
 _atom_site_site_symmetry_order  
 _atom_site_calc_flag
 _atom_site_refinement_flags_posn
 _atom_site_refinement_flags_adp
 _atom_site_refinement_flags_occupancy
 _atom_site_disorder_assembly
 _atom_site_disorder_group
Zn1 Zn 0.73465(4) 0.42926(4) 0.79094(2) 0.04349(12) Uani 1 1 d . . . . .
S1 S 0.64023(10) 0.18055(10) 1.06975(5) 0.0526(2) Uani 1 1 d . . . . .
O1 O 0.5900(2) 0.5262(3) 0.66056(14) 0.0532(5) Uani 1 1 d . . . . .
S2 S 1.28283(9) 0.03052(11) 0.69962(7) 0.0662(3) Uani 1 1 d . . . . .
S3 S 0.72869(11) 0.94990(11) 0.82907(8) 0.0699(3) Uani 1 1 d . . . . .
N1 N 0.7615(3) 0.3074(3) 0.93646(16) 0.0463(6) Uani 1 1 d . . . . .
N2 N 0.5097(3) 0.4161(3) 0.81687(16) 0.0421(5) Uani 1 1 d . . . . .
N3 N 0.3852(3) 0.4787(3) 0.74734(16) 0.0467(6) Uani 1 1 d . . . . .
N4 N 0.1455(2) 0.6567(3) 0.59081(15) 0.0398(5) Uani 1 1 d . . . . .
N5 N 0.9493(3) 0.2546(3) 0.74456(18) 0.0549(6) Uani 1 1 d . . . . .
N6 N 0.7523(3) 0.6363(3) 0.8039(2) 0.0606(7) Uani 1 1 d . . . . .
C1 C 0.8806(4) 0.2387(4) 1.0069(2) 0.0533(7) Uani 1 1 d . . . . .
H1 H 0.9844 0.2421 1.0020 0.064 Uiso 1 1 calc R U . . .
C2 C 0.8369(4) 0.1654(4) 1.0843(2) 0.0545(8) Uani 1 1 d . . . . .
H2 H 0.9047 0.1142 1.1378 0.065 Uiso 1 1 calc R U . . .
C3 C 0.6274(3) 0.2851(3) 0.96025(18) 0.0408(6) Uani 1 1 d . . . . .
C4 C 0.4835(3) 0.3447(3) 0.89464(19) 0.0415(6) Uani 1 1 d . . . . .
C5 C 0.3311(4) 0.3179(4) 0.9179(2) 0.0601(9) Uani 1 1 d . . . . .
H5A H 0.2332 0.4064 0.8827 0.090 Uiso 1 1 calc R U . . .
H5B H 0.3083 0.3225 0.9828 0.090 Uiso 1 1 calc R U . . .
H5C H 0.3536 0.2074 0.9030 0.090 Uiso 1 1 calc R U . . .
C6 C 0.4446(3) 0.5319(3) 0.67197(19) 0.0414(6) Uani 1 1 d . . . . .
C7 C 0.3320(3) 0.6066(4) 0.5855(2) 0.0547(8) Uani 1 1 d . . . . .
H7A H 0.3411 0.7081 0.5586 0.066 Uiso 1 1 calc R U . . .
H7B H 0.3821 0.5236 0.5417 0.066 Uiso 1 1 calc R U . . .
C8 C 0.0547(4) 0.7837(4) 0.6570(3) 0.0663(9) Uani 1 1 d . . . . .
H8A H 0.0833 0.8761 0.6445 0.099 Uiso 1 1 calc R U . . .
H8B H 0.0893 0.7282 0.7193 0.099 Uiso 1 1 calc R U . . .
H8C H -0.0671 0.8288 0.6499 0.099 Uiso 1 1 calc R U . . .
C9 C 0.1139(4) 0.5050(4) 0.6188(3) 0.0657(9) Uani 1 1 d . . . . .
H9A H -0.0074 0.5429 0.6189 0.098 Uiso 1 1 calc R U . . .
H9B H 0.1609 0.4521 0.6798 0.098 Uiso 1 1 calc R U . . .
H9C H 0.1680 0.4231 0.5757 0.098 Uiso 1 1 calc R U . . .
C10 C 0.0721(4) 0.7348(4) 0.4949(2) 0.0574(8) Uani 1 1 d . . . . .
H10A H 0.0966 0.8282 0.4740 0.086 Uiso 1 1 calc R U . . .
H10B H -0.0500 0.7772 0.4958 0.086 Uiso 1 1 calc R U . . .
H10C H 0.1227 0.6490 0.4535 0.086 Uiso 1 1 calc R U . . .
C11 C 1.0877(4) 0.1621(4) 0.72665(19) 0.0432(6) Uani 1 1 d . . . . .
C12 C 0.7424(3) 0.7660(4) 0.8150(2) 0.0475(7) Uani 1 1 d . . . . .
O1W O 0.6586(3) 0.7650(3) 0.54573(19) 0.0737(7) Uani 1 1 d D . . . .
H1W H 0.637(5) 0.693(4) 0.589(2) 0.111 Uiso 1 1 d D U . . .
H2W H 0.647(6) 0.860(4) 0.572(3) 0.111 Uiso 1 1 d D U . . .
O2W O 0.6222(4) 1.0875(4) 0.5850(2) 0.0885(8) Uani 1 1 d D . . . .
H3W H 0.605(7) 1.140(7) 0.638(3) 0.133 Uiso 1 1 d D U . . .
H4W H 0.617(7) 1.035(7) 0.643(2) 0.133 Uiso 1 1 d D U . . .
 
loop_
 _atom_site_aniso_label
 _atom_site_aniso_U_11
 _atom_site_aniso_U_22
 _atom_site_aniso_U_33
 _atom_site_aniso_U_23
 _atom_site_aniso_U_13
 _atom_site_aniso_U_12
Zn1 0.03874(18) 0.04516(19) 0.0470(2) -0.00074(15) 0.00188(13) -0.02157(14)
S1 0.0590(4) 0.0584(4) 0.0380(4) 0.0031(3) 0.0015(3) -0.0282(4)
O1 0.0378(10) 0.0666(13) 0.0520(13) 0.0078(10) 0.0004(8) -0.0262(9)
S2 0.0425(4) 0.0623(5) 0.0801(6) -0.0008(5) 0.0103(4) -0.0168(4)
S3 0.0694(5) 0.0603(5) 0.0911(7) -0.0321(5) 0.0110(5) -0.0346(4)
N1 0.0475(13) 0.0492(13) 0.0432(14) -0.0011(11) -0.0003(10) -0.0248(11)
N2 0.0426(12) 0.0393(12) 0.0435(14) -0.0003(10) -0.0019(10) -0.0196(10)
N3 0.0401(12) 0.0554(14) 0.0430(14) 0.0032(11) -0.0037(10) -0.0234(11)
N4 0.0375(11) 0.0434(12) 0.0390(13) -0.0031(10) 0.0018(9) -0.0201(10)
N5 0.0424(13) 0.0513(14) 0.0609(17) -0.0012(13) 0.0045(11) -0.0158(12)
N6 0.0695(17) 0.0520(15) 0.0698(19) -0.0090(14) 0.0089(14) -0.0368(13)
C1 0.0517(17) 0.0570(18) 0.0513(19) -0.0015(15) -0.0063(14) -0.0266(14)
C2 0.0601(18) 0.0550(18) 0.0451(18) -0.0028(15) -0.0067(14) -0.0246(15)
C3 0.0480(15) 0.0377(14) 0.0349(15) -0.0031(12) 0.0029(11) -0.0194(12)
C4 0.0435(14) 0.0367(14) 0.0415(16) -0.0033(12) 0.0027(11) -0.0171(12)
C5 0.0532(17) 0.071(2) 0.057(2) 0.0056(17) 0.0047(14) -0.0336(16)
C6 0.0377(14) 0.0425(14) 0.0423(16) 0.0006(12) 0.0007(11) -0.0190(12)
C7 0.0397(15) 0.076(2) 0.0454(18) 0.0014(15) 0.0025(12) -0.0271(14)
C8 0.0556(19) 0.063(2) 0.067(2) -0.0255(18) -0.0005(16) -0.0129(16)
C9 0.071(2) 0.065(2) 0.074(2) 0.0050(18) -0.0120(17) -0.0448(17)
C10 0.0532(17) 0.070(2) 0.0465(18) 0.0043(16) -0.0115(13) -0.0287(15)
C11 0.0476(16) 0.0454(15) 0.0384(16) 0.0047(13) -0.0035(12) -0.0257(13)
C12 0.0397(14) 0.0561(18) 0.0473(18) -0.0097(14) 0.0087(12) -0.0231(13)
O1W 0.0701(14) 0.0716(16) 0.0717(18) 0.0054(13) 0.0086(12) -0.0317(13)
O2W 0.0837(17) 0.103(2) 0.083(2) 0.0033(18) -0.0023(15) -0.0516(17)
 
_geom_special_details
;
 All esds (except the esd in the dihedral angle between two l.s. planes)
 are estimated using the full covariance matrix.  The cell esds are taken
 into account individually in the estimation of esds in distances, angles
 and torsion angles; correlations between esds in cell parameters are only
 used when they are defined by crystal symmetry.  An approximate (isotropic)
 treatment of cell esds is used for estimating esds involving l.s. planes.
;
 
loop_
 _geom_bond_atom_site_label_1
 _geom_bond_atom_site_label_2
 _geom_bond_distance
 _geom_bond_site_symmetry_2
 _geom_bond_publ_flag
Zn1 N6 1.955(3) . ?
Zn1 N5 1.959(2) . ?
Zn1 N2 2.058(2) . ?
Zn1 O1 2.1778(19) . ?
Zn1 N1 2.212(2) . ?
S1 C2 1.701(3) . ?
S1 C3 1.711(3) . ?
O1 C6 1.265(3) . ?
S2 C11 1.626(3) . ?
S3 C12 1.624(3) . ?
N1 C3 1.313(3) . ?
N1 C1 1.366(4) . ?
N2 C4 1.285(3) . ?
N2 N3 1.389(3) . ?
N3 C6 1.317(3) . ?
N4 C8 1.488(4) . ?
N4 C7 1.491(3) . ?
N4 C9 1.501(3) . ?
N4 C10 1.502(3) . ?
N5 C11 1.146(3) . ?
N6 C12 1.149(4) . ?
C1 C2 1.354(4) . ?
C1 H1 0.9300 . ?
C2 H2 0.9300 . ?
C3 C4 1.470(4) . ?
C4 C5 1.489(4) . ?
C5 H5A 0.9600 . ?
C5 H5B 0.9600 . ?
C5 H5C 0.9600 . ?
C6 C7 1.514(4) . ?
C7 H7A 0.9700 . ?
C7 H7B 0.9700 . ?
C8 H8A 0.9600 . ?
C8 H8B 0.9600 . ?
C8 H8C 0.9600 . ?
C9 H9A 0.9600 . ?
C9 H9B 0.9600 . ?
C9 H9C 0.9600 . ?
C10 H10A 0.9600 . ?
C10 H10B 0.9600 . ?
C10 H10C 0.9600 . ?
O1W H1W 0.915(19) . ?
O1W H2W 0.935(19) . ?
O2W H3W 0.928(19) . ?
O2W H4W 0.918(19) . ?
 
loop_
 _geom_angle_atom_site_label_1
 _geom_angle_atom_site_label_2
 _geom_angle_atom_site_label_3
 _geom_angle
 _geom_angle_site_symmetry_1
 _geom_angle_site_symmetry_3
 _geom_angle_publ_flag
N6 Zn1 N5 110.73(11) . . ?
N6 Zn1 N2 121.74(10) . . ?
N5 Zn1 N2 127.42(10) . . ?
N6 Zn1 O1 96.93(10) . . ?
N5 Zn1 O1 97.85(9) . . ?
N2 Zn1 O1 74.02(8) . . ?
N6 Zn1 N1 101.94(10) . . ?
N5 Zn1 N1 97.92(9) . . ?
N2 Zn1 N1 75.37(8) . . ?
O1 Zn1 N1 149.20(7) . . ?
C2 S1 C3 89.64(14) . . ?
C6 O1 Zn1 109.97(16) . . ?
C3 N1 C1 110.6(2) . . ?
C3 N1 Zn1 110.41(17) . . ?
C1 N1 Zn1 138.83(19) . . ?
C4 N2 N3 118.6(2) . . ?
C4 N2 Zn1 121.85(18) . . ?
N3 N2 Zn1 119.52(16) . . ?
C6 N3 N2 108.3(2) . . ?
C8 N4 C7 112.1(2) . . ?
C8 N4 C9 108.1(2) . . ?
C7 N4 C9 112.5(2) . . ?
C8 N4 C10 109.7(2) . . ?
C7 N4 C10 106.4(2) . . ?
C9 N4 C10 107.9(2) . . ?
C11 N5 Zn1 168.5(3) . . ?
C12 N6 Zn1 171.7(2) . . ?
C2 C1 N1 115.2(3) . . ?
C2 C1 H1 122.4 . . ?
N1 C1 H1 122.4 . . ?
C1 C2 S1 110.2(2) . . ?
C1 C2 H2 124.9 . . ?
S1 C2 H2 124.9 . . ?
N1 C3 C4 120.6(2) . . ?
N1 C3 S1 114.3(2) . . ?
C4 C3 S1 125.09(19) . . ?
N2 C4 C3 111.7(2) . . ?
N2 C4 C5 126.0(3) . . ?
C3 C4 C5 122.3(2) . . ?
C4 C5 H5A 109.5 . . ?
C4 C5 H5B 109.5 . . ?
H5A C5 H5B 109.5 . . ?
C4 C5 H5C 109.5 . . ?
H5A C5 H5C 109.5 . . ?
H5B C5 H5C 109.5 . . ?
O1 C6 N3 128.0(2) . . ?
O1 C6 C7 113.3(2) . . ?
N3 C6 C7 118.7(2) . . ?
N4 C7 C6 120.5(2) . . ?
N4 C7 H7A 107.2 . . ?
C6 C7 H7A 107.2 . . ?
N4 C7 H7B 107.2 . . ?
C6 C7 H7B 107.2 . . ?
H7A C7 H7B 106.8 . . ?
N4 C8 H8A 109.5 . . ?
N4 C8 H8B 109.5 . . ?
H8A C8 H8B 109.5 . . ?
N4 C8 H8C 109.5 . . ?
H8A C8 H8C 109.5 . . ?
H8B C8 H8C 109.5 . . ?
N4 C9 H9A 109.5 . . ?
N4 C9 H9B 109.5 . . ?
H9A C9 H9B 109.5 . . ?
N4 C9 H9C 109.5 . . ?
H9A C9 H9C 109.5 . . ?
H9B C9 H9C 109.5 . . ?
N4 C10 H10A 109.5 . . ?
N4 C10 H10B 109.5 . . ?
H10A C10 H10B 109.5 . . ?
N4 C10 H10C 109.5 . . ?
H10A C10 H10C 109.5 . . ?
H10B C10 H10C 109.5 . . ?
N5 C11 S2 179.0(3) . . ?
N6 C12 S3 179.2(3) . . ?
H1W O1W H2W 110(4) . . ?
H3W O2W H4W 57(4) . . ?
 
loop_
 _geom_torsion_atom_site_label_1
 _geom_torsion_atom_site_label_2
 _geom_torsion_atom_site_label_3
 _geom_torsion_atom_site_label_4
 _geom_torsion
 _geom_torsion_site_symmetry_1
 _geom_torsion_site_symmetry_2
 _geom_torsion_site_symmetry_3
 _geom_torsion_site_symmetry_4
 _geom_torsion_publ_flag
C4 N2 N3 C6 -174.5(2) . . . . ?
Zn1 N2 N3 C6 2.5(3) . . . . ?
C3 N1 C1 C2 -0.4(4) . . . . ?
Zn1 N1 C1 C2 -175.0(2) . . . . ?
N1 C1 C2 S1 0.3(4) . . . . ?
C3 S1 C2 C1 -0.1(2) . . . . ?
C1 N1 C3 C4 -178.5(3) . . . . ?
Zn1 N1 C3 C4 -2.3(3) . . . . ?
C1 N1 C3 S1 0.3(3) . . . . ?
Zn1 N1 C3 S1 176.55(12) . . . . ?
C2 S1 C3 N1 -0.1(2) . . . . ?
C2 S1 C3 C4 178.6(3) . . . . ?
N3 N2 C4 C3 179.8(2) . . . . ?
Zn1 N2 C4 C3 2.8(3) . . . . ?
N3 N2 C4 C5 1.5(4) . . . . ?
Zn1 N2 C4 C5 -175.5(2) . . . . ?
N1 C3 C4 N2 0.0(4) . . . . ?
S1 C3 C4 N2 -178.7(2) . . . . ?
N1 C3 C4 C5 178.3(3) . . . . ?
S1 C3 C4 C5 -0.4(4) . . . . ?
Zn1 O1 C6 N3 -4.4(4) . . . . ?
Zn1 O1 C6 C7 177.1(2) . . . . ?
N2 N3 C6 O1 1.5(4) . . . . ?
N2 N3 C6 C7 -180.0(2) . . . . ?
C8 N4 C7 C6 56.8(4) . . . . ?
C9 N4 C7 C6 -65.3(4) . . . . ?
C10 N4 C7 C6 176.7(3) . . . . ?
O1 C6 C7 N4 -167.3(3) . . . . ?
N3 C6 C7 N4 14.0(4) . . . . ?
 
_refine_diff_density_max    0.326
_refine_diff_density_min   -0.294
_refine_diff_density_rms    0.059

_shelx_res_file
;

    shelx.res created by SHELXL-2014/7


TITL k2562 in P -1
CELL  0.71073   8.8362   8.8934  14.5684   81.964   86.941   61.769
ZERR     2.00   0.0003   0.0003   0.0007    0.002    0.003    0.002
LATT   1
SFAC  C    H    N    O    S    ZN
UNIT  24   40   12   6    6    2
MERG   2
FMAP   2
DFIX 0.96 O1W H1W O1W H2W O2W H3W O2W H4W
OMIT     0   1   3
OMIT    -1  -1   2
OMIT    -1   1   1
OMIT     1   0   2
OMIT     1   1   1
OMIT     0   1   2
OMIT     1   0   1
OMIT     1   1   0
OMIT     1   0   0
OMIT     0   1   0
OMIT     0   0   2
OMIT    -1   0   2
OMIT     1   1   2
OMIT    -1   0   1
OMIT     0   0   3
OMIT     0   1   1
OMIT     0  -1   2
OMIT    -1   1   2
ACTA
SIZE 0.10 0.10 0.01
L.S.  10
PLAN   25
BOND $H
CONF
HTAB
WGHT    0.033200    0.227500
FVAR       0.52849
ZN1   6    0.734653    0.429260    0.790938    11.00000    0.03874    0.04516 =
         0.04695   -0.00074    0.00188   -0.02157
S1    5    0.640226    0.180552    1.069754    11.00000    0.05900    0.05836 =
         0.03804    0.00314    0.00154   -0.02819
O1    4    0.590041    0.526244    0.660559    11.00000    0.03782    0.06665 =
         0.05205    0.00782    0.00041   -0.02623
S2    5    1.282828    0.030524    0.699620    11.00000    0.04254    0.06230 =
         0.08008   -0.00075    0.01035   -0.01681
S3    5    0.728687    0.949895    0.829071    11.00000    0.06937    0.06034 =
         0.09106   -0.03213    0.01096   -0.03457
N1    3    0.761535    0.307366    0.936457    11.00000    0.04747    0.04918 =
         0.04321   -0.00107   -0.00030   -0.02476
N2    3    0.509668    0.416094    0.816872    11.00000    0.04259    0.03935 =
         0.04351   -0.00032   -0.00190   -0.01960
N3    3    0.385150    0.478657    0.747336    11.00000    0.04013    0.05539 =
         0.04297    0.00319   -0.00369   -0.02336
N4    3    0.145501    0.656661    0.590806    11.00000    0.03747    0.04339 =
         0.03905   -0.00307    0.00175   -0.02014
N5    3    0.949336    0.254597    0.744562    11.00000    0.04237    0.05127 =
         0.06092   -0.00118    0.00452   -0.01576
N6    3    0.752291    0.636259    0.803892    11.00000    0.06952    0.05200 =
         0.06980   -0.00904    0.00894   -0.03685
C1    1    0.880646    0.238712    1.006894    11.00000    0.05170    0.05699 =
         0.05135   -0.00151   -0.00632   -0.02655
AFIX  43
H1    2    0.984401    0.242080    1.002003    11.00000   -1.20000
AFIX   0
C2    1    0.836940    0.165407    1.084344    11.00000    0.06014    0.05504 =
         0.04506   -0.00282   -0.00674   -0.02460
AFIX  43
H2    2    0.904675    0.114171    1.137802    11.00000   -1.20000
AFIX   0
C3    1    0.627377    0.285096    0.960250    11.00000    0.04796    0.03772 =
         0.03487   -0.00306    0.00288   -0.01944
C4    1    0.483502    0.344700    0.894641    11.00000    0.04346    0.03672 =
         0.04147   -0.00325    0.00272   -0.01714
C5    1    0.331132    0.317887    0.917850    11.00000    0.05318    0.07080 =
         0.05672    0.00558    0.00469   -0.03358
AFIX 137
H5A   2    0.233155    0.406405    0.882678    11.00000   -1.50000
H5B   2    0.308345    0.322548    0.982847    11.00000   -1.50000
H5C   2    0.353646    0.207417    0.902992    11.00000   -1.50000
AFIX   0
C6    1    0.444566    0.531883    0.671971    11.00000    0.03767    0.04250 =
         0.04229    0.00059    0.00068   -0.01898
C7    1    0.332050    0.606639    0.585490    11.00000    0.03967    0.07579 =
         0.04541    0.00142    0.00249   -0.02711
AFIX  23
H7A   2    0.341135    0.708134    0.558611    11.00000   -1.20000
H7B   2    0.382109    0.523580    0.541695    11.00000   -1.20000
AFIX   0
C8    1    0.054699    0.783712    0.656988    11.00000    0.05563    0.06315 =
         0.06719   -0.02551   -0.00053   -0.01289
AFIX 137
H8A   2    0.083271    0.876106    0.644491    11.00000   -1.50000
H8B   2    0.089333    0.728243    0.719256    11.00000   -1.50000
H8C   2   -0.067086    0.828750    0.649913    11.00000   -1.50000
AFIX   0
C9    1    0.113915    0.505019    0.618832    11.00000    0.07102    0.06451 =
         0.07440    0.00505   -0.01203   -0.04483
AFIX 137
H9A   2   -0.007447    0.542928    0.618918    11.00000   -1.50000
H9B   2    0.160949    0.452071    0.679837    11.00000   -1.50000
H9C   2    0.168043    0.423079    0.575664    11.00000   -1.50000
AFIX   0
C10   1    0.072061    0.734801    0.494862    11.00000    0.05315    0.07002 =
         0.04647    0.00433   -0.01155   -0.02874
AFIX 137
H10A  2    0.096600    0.828157    0.473970    11.00000   -1.50000
H10B  2   -0.050046    0.777153    0.495779    11.00000   -1.50000
H10C  2    0.122694    0.649030    0.453520    11.00000   -1.50000
AFIX   0
C11   1    1.087719    0.162109    0.726652    11.00000    0.04762    0.04544 =
         0.03836    0.00469   -0.00347   -0.02569
C12   1    0.742437    0.765960    0.814964    11.00000    0.03969    0.05614 =
         0.04733   -0.00971    0.00869   -0.02311
O1W   4    0.658613    0.765044    0.545734    11.00000    0.07012    0.07157 =
         0.07169    0.00541    0.00858   -0.03170
H1W   2    0.636967    0.692977    0.589107    11.00000   -1.50000
H2W   2    0.646709    0.860168    0.571874    11.00000   -1.50000
O2W   4    0.622247    1.087471    0.585017    11.00000    0.08373    0.10336 =
         0.08315    0.00325   -0.00231   -0.05158
H3W   2    0.604658    1.139697    0.638282    11.00000   -1.50000
H4W   2    0.616644    1.034783    0.642976    11.00000   -1.50000
HKLF    4

REM  k2562 in P -1
REM R1 =  0.0407 for    3161 Fo > 4sig(Fo)  and  0.0737 for all    4532 data
REM    242 parameters refined using      4 restraints

END

WGHT      0.0332      0.2275

REM Instructions for potential hydrogen bonds
EQIV $1 x-1, y+1, z
HTAB C8 S2_$1
HTAB C8 N3
HTAB C9 N3
EQIV $2 -x+1, -y+1, -z+1
HTAB C9 O1W_$2
HTAB O1W O1
HTAB O1W O2W
HTAB O2W S3

REM Highest difference peak  0.326,  deepest hole -0.294,  1-sigma level  0.059
Q1    1   0.5027  1.1454  0.5716  11.00000  0.05    0.33
Q2    1   0.5519  0.2963  0.9364  11.00000  0.05    0.27
Q3    1   0.6001  0.2576  1.0081  11.00000  0.05    0.24
Q4    1   0.6332  0.5517  0.6524  11.00000  0.05    0.24
Q5    1  -0.0633  0.7440  0.5062  11.00000  0.05    0.24
Q6    1   0.3759  0.1954  0.9874  11.00000  0.05    0.23
Q7    1   0.7475  0.3638  0.9639  11.00000  0.05    0.22
Q8    1   0.4776  0.8184  0.5103  11.00000  0.05    0.21
Q9    1  -0.1261  0.6643  0.5153  11.00000  0.05    0.21
Q10   1   0.4162  0.3335  0.9100  11.00000  0.05    0.21
Q11   1   0.8142  0.8117  0.8966  11.00000  0.05    0.20
Q12   1   0.2811  0.2178  0.9691  11.00000  0.05    0.20
Q13   1   0.5290  0.1216  1.0785  11.00000  0.05    0.20
Q14   1   0.8120  0.5845  0.7184  11.00000  0.05    0.20
Q15   1   1.2880  0.0865  0.7490  11.00000  0.05    0.20
Q16   1  -0.0003  0.5578  0.5605  11.00000  0.05    0.20
Q17   1   0.1359  0.8388  0.6092  11.00000  0.05    0.19
Q18   1   0.2742  0.2712  0.8553  11.00000  0.05    0.19
Q19   1  -0.1002  0.6978  0.4439  11.00000  0.05    0.19
Q20   1   0.2644  0.5581  0.7344  11.00000  0.05    0.19
Q21   1   0.2862  0.4693  0.7926  11.00000  0.05    0.19
Q22   1   1.2249 -0.0225  0.7306  11.00000  0.05    0.19
Q23   1   0.4163  0.6024  0.5237  11.00000  0.05    0.19
Q24   1   1.1170  0.0975  0.7344  11.00000  0.05    0.18
Q25   1   0.8151  0.8517  0.8822  11.00000  0.05    0.18
;
_shelx_res_checksum   80842

_shelx_hkl_file
;
   0   0   2    0.10    0.60   1
   0   0  -2    1.20    0.50   1
   0   0  -3    0.10    0.80   1
   0   0   4   60.60    4.40   1
   0   0   5  376.10   14.80   1
   0   0  -5  392.00   15.60   1
   0   0   6   56.10    4.50   1
   0   0  -6   54.50    3.60   1
   0   0   7  598.70   21.60   1
   0   0  -7  628.50   22.90   1
   0   0   8  913.40   33.00   1
   0   0  -8  997.70   36.10   1
   0   0   9    2.80    2.00   1
   0   0  -9    2.20    2.40   1
   0   0  10  201.00    7.00   1
   0   0 -10  185.80    9.50   1
   0   0  11    3.20    2.40   1
   0   0 -11    5.30    3.70   1
   0   0  12    8.20    2.50   1
   0   0  13    2.70    2.20   1
   0   0  14   45.40    3.60   1
   0   0  15   58.60    3.90   1
   0   0  16    5.00    3.90   1
   0   0  17   12.10    4.90   1
   0   0  18    1.80    6.50   1
   0  -1  18   24.50    5.70   1
   0  -1  17   55.50    9.20   1
   0  -1  16   17.40    5.20   1
   0  -1  15   29.90    6.60   1
   0  -1  14    1.70    2.30   1
   0  -1  13   91.30    4.60   1
   0  -1  12   12.80    2.10   1
   0  -1  11   25.20    2.80   1
   0   1 -10  156.30    9.40   1
   0  -1  10  162.70    7.70   1
   0   1  -9  532.20   21.30   1
   0  -1   9  484.50   19.50   1
   0   1  -8   -0.20    2.40   1
   0  -1   8   -4.80    3.10   1
   0   1  -7 1188.00   41.70   1
   0  -1   7 1114.60   39.90   1
   0   1  -6   -1.40    2.00   1
   0  -1   6   -3.30    2.40   1
   0   1  -5 1814.80   61.30   1
   0  -1   5 1796.20   61.40   1
   0   1  -4  172.40    7.30   1
   0  -1   4  166.60    7.60   1
   0   1  -2    0.50    0.50   1
   0   1  -1    0.50    0.30   1
   0  -1   1    0.70    0.30   1
   0   1   0    0.70    0.20   1
   0  -1   0    0.60    0.20   1
   0   1   1    0.80    0.40   1
   0  -1  -1    1.00    0.40   1
   0   1   2   -0.50    0.70   1
   0  -1  -2    0.80    0.90   1
   0  -1  -3   -3.00    1.20   1
   0   1   4    0.60    1.60   1
   0   1   5  367.10   10.50   1
   0  -1  -5  369.50   14.40   1
   0   1   6   40.50    2.30   1
   0  -1  -6   32.40    2.80   1
   0   1   7  402.50   11.60   1
   0  -1  -7  408.30   16.60   1
   0   1   8    1.50    1.60   1
   0  -1  -8    2.60    2.90   1
   0   1   9  254.40    8.90   1
   0  -1  -9  241.20   12.00   1
   0   1  10    0.80    2.00   1
   0  -1 -10    0.60    3.50   1
   0   1  11  245.70    8.30   1
   0  -1 -11  233.90   12.30   1
   0   1  12   76.50    4.70   1
   0   1  13   11.70    2.80   1
   0   1  14    8.80    4.00   1
   0   1  15   48.10    6.20   1
   0   1  16    6.60    4.20   1
   0   1  17    6.20    4.20   1
   0   1  18   28.20    6.50   1
   0  -2  17   16.00    6.60   1
   0  -2  16   -0.20    2.20   1
   0  -2  15    0.90    1.60   1
   0  -2  14    1.30    1.20   1
   0  -2  13   62.70    2.50   1
   0  -2  12   65.80    2.40   1
   0  -2  11   14.50    1.30   1
   0  -2  10    8.20    1.50   1
   0   2  -9    2.30    3.90   1
   0  -2   9   -0.10    1.10   1
   0   2  -8  675.30   29.40   1
   0  -2   8  656.00   13.90   1
   0   2  -7   92.10    5.00   1
   0  -2   7   87.90    2.60   1
   0   2  -6 1314.30   45.70   1
   0  -2   6 1275.70   24.90   1
   0   2  -5  687.90   25.80   1
   0  -2   5  626.90   12.90   1
   0   2  -4   78.10    3.70   1
   0  -2   4   69.40    2.00   1
   0   2  -3    2.90    0.70   1
   0  -2   3    1.60    0.90   1
   0   2  -2   -1.10    0.70   1
   0  -2   2   -2.50    1.30   1
   0   2  -1   31.50    1.60   1
   0  -2   1   34.20    3.50   1
   0   2   3   60.20    2.70   1
   0  -2  -3   62.80    2.60   1
   0   2   4   82.00    3.40   1
   0  -2  -4   73.00    5.40   1
   0   2   5  131.20    4.90   1
   0  -2  -5  137.40    6.30   1
   0   2   6   27.70    1.90   1
   0  -2  -6   34.40    2.70   1
   0   2   7   66.30    3.10   1
   0  -2  -7   73.80    5.10   1
   0   2   8  197.70    6.40   1
   0  -2  -8  188.90    8.90   1
   0   2   9  202.20    7.10   1
   0  -2  -9  201.30   10.30   1
   0   2  10  245.60    8.40   1
   0  -2 -10  227.50   12.40   1
   0   2  11   28.30    2.80   1
   0  -2 -11   22.10    4.20   1
   0   2  12   32.70    3.40   1
   0   2  13   25.00    5.60   1
   0   2  14    9.40    3.50   1
   0   2  15    9.40    4.20   1
   0   2  16   43.70    5.90   1
   0   2  17    0.20    4.60   1
   0   2  18   -0.60    4.50   1
   0  -3  17    3.70    6.90   1
   0  -3  16   19.60    5.70   1
   0  -3  15   69.40    7.40   1
   0  -3  14    9.90    2.00   1
   0  -3  13   36.60    2.10   1
   0  -3  12   12.80    1.20   1
   0  -3  11  198.30    4.70   1
   0  -3  10    9.60    1.40   1
   0  -3   9   75.80    2.70   1
   0   3  -8  119.70    7.90   1
   0  -3   8  121.30    3.60   1
   0   3  -7   69.90    4.60   1
   0  -3   7   75.90    2.40   1
   0   3  -6   45.00    4.00   1
   0  -3   6   40.20    1.70   1
   0   3  -5   61.00    4.10   1
   0  -3   5   55.90    2.00   1
   0   3  -4  242.90    5.80   1
   0  -3   4  232.50    5.00   1
   0   3  -3   19.60    1.00   1
   0  -3   3   19.60    1.50   1
   0   3  -2    0.00    0.70   1
   0  -3   2   -1.10    1.10   1
   0   3  -1  349.10    5.80   1
   0  -3   1  357.70    8.00   1
   0   3   0   39.50    2.20   1
   0  -3   0   41.60    1.30   1
   0   3   1  669.20   17.20   1
   0  -3  -1  675.70   12.00   1
   0   3   2   20.40    1.70   1
   0  -3  -2   19.00    1.10   1
   0   3   3  589.40   13.10   1
   0  -3  -3  609.60   16.10   1
   0   3   4  375.60    9.00   1
   0   3   5  147.70    4.80   1
   0  -3  -5  140.40    6.80   1
   0   3   6  222.10    7.10   1
   0  -3  -6  218.10   10.60   1
   0   3   7  417.90   11.90   1
   0  -3  -7  429.90   16.30   1
   0   3   8  394.30   11.50   1
   0  -3  -8  397.10   16.50   1
   0   3   9  328.30   10.70   1
   0  -3  -9  338.20   15.80   1
   0   3  10  169.40    6.70   1
   0  -3 -10  173.60    8.80   1
   0   3  11   91.20    4.30   1
   0   3  12    7.40    3.60   1
   0   3  13  105.10    9.00   1
   0   3  14   27.90    5.10   1
   0   3  15   16.40    4.40   1
   0   3  16   15.80    6.10   1
   0   3  17    8.40    4.90   1
   0   3  18   -1.30    4.40   1
   0  -4  16    9.10    6.70   1
   0  -4  15   -7.00    4.50   1
   0  -4  14   22.60    4.90   1
   0  -4  13    1.90    1.60   1
   0  -4  12   33.90    3.10   1
   0  -4  11  124.30    3.30   1
   0  -4  10   -1.00    1.00   1
   0  -4   9    1.40    1.00   1
   0  -4   8    2.30    1.00   1
   0   4  -7   18.00    4.40   1
   0  -4   7   18.10    1.40   1
   0   4  -6  562.50   23.00   1
   0  -4   6  533.30   14.90   1
   0   4  -5  194.90    4.10   1
   0  -4   5  192.60    5.80   1
   0   4  -4  949.00   16.70   1
   0  -4   4  940.60   23.40   1
   0   4  -3  372.80    6.20   1
   0  -4   3  363.70    9.70   1
   0   4  -2   73.00    1.70   1
   0  -4   2   69.00    2.70   1
   0   4  -1   20.10    0.90   1
   0  -4   1   21.30    1.10   1
   0   4   0  156.10    5.30   1
   0  -4   0  145.70    3.80   1
   0   4   1  337.30    9.00   1
   0  -4  -1  336.40    6.80   1
   0   4   2  244.70    7.10   1
   0  -4  -2  243.60    5.00   1
   0   4   3 2074.70   39.20   1
   0  -4  -3 2082.70   40.60   1
   0   4   4 2911.00   56.20   1
   0  -4  -4 2926.50   96.10   1
   0   4   5    2.90    1.30   1
   0  -4  -5    4.60    2.10   1
   0   4   6    2.20    1.60   1
   0   4   7    1.90    1.50   1
   0  -4  -7    2.10    2.30   1
   0   4   8   17.80    3.30   1
   0  -4  -8   12.50    2.80   1
   0   4   9   -1.50    2.50   1
   0  -4  -9    3.50    2.90   1
   0   4  10   91.40    6.80   1
   0   4  11   82.90    6.80   1
   0   4  12    4.90    3.30   1
   0   4  13   14.20    4.90   1
   0   4  14   -1.70    3.50   1
   0   4  15    8.90    4.20   1
   0   4  16   -1.70    4.10   1
   0   4  17    4.20    7.20   1
   0   4  18   10.70    5.20   1
   0  -5  15   -3.10    7.00   1
   0  -5  14   49.10    7.70   1
   0  -5  13   32.00    7.30   1
   0  -5  12    1.20    3.60   1
   0  -5  11    8.40    4.00   1
   0  -5  10   17.50    4.20   1
   0   5  -9  111.80    6.40   1
   0  -5   9  115.80    8.90   1
   0   5  -8   24.20    2.80   1
   0  -5   8   25.70    1.60   1
   0   5  -7    8.00    1.60   1
   0  -5   7   10.40    1.50   1
   0   5  -6   98.30    2.70   1
   0  -5   6   94.90    4.00   1
   0   5  -5   37.40    1.40   1
   0  -5   5   35.00    2.40   1
   0   5  -4   72.40    1.90   1
   0  -5   4   72.90    3.20   1
   0   5  -3    0.60    0.50   1
   0  -5   3    1.30    1.80   1
   0   5  -2  181.60    4.20   1
   0  -5   2  182.90    6.20   1
   0   5  -1   53.70    2.50   1
   0  -5   1   55.50    2.10   1
   0   5   0  146.10    5.20   1
   0  -5   0  143.30    3.80   1
   0   5   1  298.10    9.10   1
   0  -5  -1  306.20    6.00   1
   0   5   2   74.80    3.50   1
   0  -5  -2   72.20    2.10   1
   0   5   3  334.70    9.70   1
   0  -5  -3  330.10    7.60   1
   0   5   4    7.70    1.80   1
   0  -5  -4    5.80    1.40   1
   0   5   5  396.30    9.80   1
   0  -5  -5  409.80   11.80   1
   0   5   6  164.00    4.90   1
   0  -5  -6  159.30    6.00   1
   0   5   7  125.40    4.30   1
   0  -5  -7  122.10    6.90   1
   0   5   8  237.90    8.40   1
   0  -5  -8  218.10   12.80   1
   0   5   9   35.70    4.30   1
   0  -5  -9   20.10    3.40   1
   0   5  10  164.80    9.50   1
   0   5  11   74.50    7.20   1
   0   5  12   80.40    7.30   1
   0   5  13   39.00    5.00   1
   0   5  14    7.10    4.10   1
   0   5  15   29.80    6.50   1
   0   5  16    8.00    4.40   1
   0   5  17    6.10    5.80   1
   0  -6  13    5.60    4.90   1
   0  -6  12   20.00    5.30   1
   0  -6  11   -2.30    5.60   1
   0  -6  10   30.30    4.50   1
   0  -6   9   47.70    5.50   1
   0  -6   8    2.70    4.10   1
   0   6  -7   10.90    1.00   1
   0  -6   7    8.10    3.40   1
   0   6  -6    6.00    0.60   1
   0  -6   6    3.80    1.50   1
   0   6  -5   85.90    2.60   1
   0  -6   5   89.60    3.70   1
   0   6  -4  320.60    8.10   1
   0  -6   4  311.80   10.80   1
   0   6  -3  216.40    6.40   1
   0  -6   3  217.90    7.50   1
   0   6  -2  433.00   11.00   1
   0  -6   2  418.20   12.60   1
   0   6  -1  105.10    3.70   1
   0  -6   1  107.20    4.90   1
   0   6   0   21.70    1.90   1
   0  -6   0   18.60    1.50   1
   0   6   1   72.80    3.90   1
   0  -6  -1   73.90    2.90   1
   0   6   2    6.40    2.10   1
   0  -6  -2    7.00    1.30   1
   0   6   3  158.50    6.60   1
   0  -6  -3  162.30    4.70   1
   0   6   4    6.30    2.00   1
   0  -6  -4    2.10    1.30   1
   0   6   5  453.50   12.20   1
   0  -6  -5  451.30   13.60   1
   0   6   6  414.70   13.90   1
   0  -6  -6  418.40   13.40   1
   0   6   7   -2.40    4.80   1
   0  -6  -7    3.00    1.70   1
   0   6   8    2.50    3.20   1
   0  -6  -8    3.40    1.90   1
   0   6   9    4.70    3.10   1
   0  -6  -9    4.20    3.00   1
   0   6  10   -4.70    4.40   1
   0   6  11    1.00    4.80   1
   0   6  12   12.70    5.30   1
   0   6  13   12.30    5.70   1
   0   6  14    1.50    4.00   1
   0   6  15   -1.10    3.90   1
   0   6  16  -14.40    6.90   1
   0  -7  11   18.90    5.40   1
   0  -7  10   14.80    6.50   1
   0  -7   9    3.50    4.30   1
   0  -7   8   31.90    4.90   1
   0  -7   7   25.40    4.60   1
   0  -7   6   15.10    5.50   1
   0   7  -5    8.00    2.60   1
   0  -7   5    9.50    4.10   1
   0   7  -4   40.90    2.70   1
   0  -7   4   45.50    5.70   1
   0   7  -3    2.50    1.90   1
   0  -7   3   -0.90    4.60   1
   0   7  -2    8.60    2.20   1
   0  -7   2    7.50    4.60   1
   0   7  -1   15.00    2.10   1
   0  -7   1   16.50    4.50   1
   0   7   0   16.20    2.60   1
   0  -7   0   19.70    2.20   1
   0   7   1    2.70    2.90   1
   0  -7  -1    2.00    2.00   1
   0   7   2   73.30    5.90   1
   0  -7  -2   94.10    4.50   1
   0  -7  -3   46.70    2.50   1
   0   7   4   90.40    6.00   1
   0  -7  -4   92.40    4.20   1
   0   7   5   31.90    5.60   1
   0  -7  -5   34.60    2.60   1
   0   7   6   31.60    4.20   1
   0  -7  -6   37.50    2.90   1
   0   7   7   87.70    6.50   1
   0  -7  -7   55.30    3.60   1
   0   7   8    7.90    3.70   1
   0  -7  -8    3.50    2.90   1
   0   7   9   12.70    3.80   1
   0  -7  -9   13.10    3.60   1
   0   7  10   49.20    5.00   1
   0  -7 -10   43.20    5.30   1
   0   7  11   -5.00    3.70   1
   0  -7 -11   -3.00    3.20   1
   0   7  12   42.90    5.10   1
   0  -7 -12   26.80    5.10   1
   0   7  13   14.40    4.20   1
   0  -7 -13    4.30    4.00   1
   0   7  14   10.20    4.90   1
   0  -7 -14   17.80    4.60   1
   0   7  15    2.10    6.50   1
   0  -7 -15    3.70    4.10   1
   0  -8   9   -1.30    3.80   1
   0  -8   8   31.50    5.70   1
   0  -8   7    2.30    3.80   1
   0  -8   6   -2.00    5.10   1
   0  -8   5   -4.20    5.10   1
   0  -8   4    5.40    3.70   1
   0  -8   3   54.40    6.30   1
   0  -8   2   50.80    5.80   1
   0   8  -1  100.30    7.10   1
   0  -8   1  129.80    8.60   1
   0   8   0   47.20    5.10   1
   0  -8   0   64.10    6.30   1
   0  -8  -1   -1.60    1.50   1
   0  -8  -2   -0.50    1.40   1
   0   8   3    3.70    2.80   1
   0  -8  -3    2.30    1.70   1
   0   8   4    1.50    3.20   1
   0  -8  -4   -2.50    2.40   1
   0   8   5   12.50    4.70   1
   0  -8  -5   12.30    3.20   1
   0   8   6    3.20    3.70   1
   0  -8  -6    9.10    3.00   1
   0   8   7   92.70    7.70   1
   0  -8  -7   93.60    6.60   1
   0   8   8   27.60    4.40   1
   0  -8  -8   24.90    4.00   1
   0   8   9    2.10    3.40   1
   0  -8  -9    6.80    3.20   1
   0   8  10    6.30    4.40   1
   0  -8 -10    5.10    3.50   1
   0   8  11   -3.90    4.00   1
   0  -8 -11   -1.80    4.60   1
   0   8  12   -0.70    4.00   1
   0  -8 -12    2.20    3.80   1
   0   8  13    3.30    4.60   1
   0  -8 -13    4.60    5.90   1
   0  -9   6   23.20    5.40   1
   0  -9   5   12.90    4.70   1
   0  -9   4   18.70    6.10   1
   0  -9   3    7.20    4.70   1
   0  -9   2   11.00    5.50   1
   0  -9   1    2.10    3.70   1
   0  -9   0   -2.10    3.40   1
   0  -9  -1   19.40    4.40   1
   0  -9  -2   11.50    2.20   1
   0   9   3    0.50    3.60   1
   0  -9  -3   -3.00    2.90   1
   0   9   4   46.20    5.20   1
   0  -9  -4   46.30    5.20   1
   0   9   5    3.20    3.50   1
   0  -9  -5   13.90    3.80   1
   0   9   6   26.40    4.80   1
   0  -9  -6   23.30    3.70   1
   0   9   7   31.30    5.10   1
   0  -9  -7   22.00    4.60   1
   0   9   8    8.70    4.70   1
   0  -9  -8    2.20    3.20   1
   0   9   9   34.80    5.70   1
   0  -9  -9   45.70    5.60   1
   0   9  10    1.10    4.00   1
   0  -9 -10    0.60    3.70   1
   0 -10   0    6.00    3.90   1
   0 -10  -1   19.00    6.20   1
   0  10   2   18.40    4.50   1
   0 -10  -2    9.10    4.40   1
   0  10   3   -8.60    4.30   1
   0  10   4    0.60    3.90   1
   0  10   5    0.10    4.20   1
   1  -9  -8   47.70    6.60   1
  -1   9   8   46.30    7.40   1
   1  -9  -7    3.90    3.40   1
  -1   9   7   10.20    5.70   1
   1  -9  -6    9.20    4.30   1
  -1   9   6    7.90    5.60   1
   1  -9  -5    7.50    4.20   1
  -1   9   5   13.60    5.30   1
   1  -9  -4    1.80    2.70   1
  -1   9   4   -3.90    4.40   1
  -1   9   3   12.70    5.40   1
  -1   9   2    6.60    5.20   1
   1  -9  -1   21.50    5.20   1
   1  -9   0   22.10    5.90   1
   1  -9   1    1.30    3.50   1
   1  -9   2    8.60    4.00   1
   1  -9   3    8.60    5.50   1
   1  -9   4   10.50    3.80   1
   1  -8 -12    5.50    4.10   1
  -1   8  12    1.40    6.10   1
   1  -8 -11    7.60    4.20   1
  -1   8  11    0.40    5.80   1
   1  -8 -10  -13.70    5.20   1
  -1   8  10    5.90    4.20   1
   1  -8  -9   -1.00    4.80   1
  -1   8   9    1.50    3.80   1
   1  -8  -8   -3.30    3.10   1
  -1   8   8   -7.10    4.60   1
   1  -8  -7   -0.60    2.90   1
  -1   8   7    2.00    4.90   1
   1  -8  -6   15.10    4.10   1
  -1   8   6    0.80    3.40   1
   1  -8  -5   -3.70    3.70   1
  -1   8   5    1.30    3.10   1
   1  -8  -4   17.50    4.10   1
  -1   8   4   21.10    3.70   1
   1  -8  -3   39.50    4.30   1
  -1   8   3   43.50    5.70   1
   1  -8  -2    6.40    1.80   1
   1  -8  -1   26.20    2.60   1
   1  -8   0    4.60    3.20   1
   1  -8   1   12.50    3.60   1
   1  -8   2   -1.70    3.10   1
   1  -8   3    4.50    3.30   1
   1  -8   4   18.20    5.30   1
   1  -8   5   11.50    4.00   1
   1  -8   6   23.60    6.00   1
   1  -8   7   26.70    6.30   1
   1  -8   8    3.20    4.10   1
   1  -7 -14   10.00    4.70   1
  -1   7  14    5.20    4.60   1
   1  -7 -13   11.20    6.20   1
  -1   7  13   17.60    5.10   1
   1  -7 -12   -2.90    4.00   1
  -1   7  12   -0.30    5.50   1
   1  -7 -11   16.90    5.50   1
  -1   7  11    9.70    5.60   1
   1  -7 -10   14.80    4.30   1
  -1   7  10   14.40    5.30   1
   1  -7  -9    8.30    3.40   1
  -1   7   9    3.90    4.40   1
   1  -7  -8   10.10    3.40   1
  -1   7   8    2.40    3.20   1
   1  -7  -7   45.40    4.90   1
  -1   7   7   56.80    5.30   1
   1  -7  -6  116.90    5.40   1
  -1   7   6  147.80    9.00   1
   1  -7  -5    1.80    1.80   1
  -1   7   5   -5.40    2.80   1
   1  -7  -4    2.10    1.80   1
  -1   7   4   -1.80    4.20   1
   1  -7  -3    6.50    2.50   1
  -1   7   3    7.50    3.10   1
   1  -7  -2    5.50    1.70   1
  -1   7   2    2.90    3.90   1
   1  -7  -1   10.90    2.40   1
  -1   7   1   10.50    4.00   1
   1  -7   0    2.70    1.90   1
  -1   7   0    1.40    3.70   1
   1  -7   1   61.90    5.60   1
  -1   7  -1   64.30    5.00   1
   1  -7   2   46.20    5.60   1
  -1   7  -2   44.40    4.20   1
   1  -7   3    6.20    4.50   1
   1  -7   4   16.60    3.80   1
   1  -7   5   27.40    4.30   1
   1  -7   6   58.00    6.30   1
   1  -7   7    8.10    5.00   1
   1  -7   8   45.40    5.80   1
   1  -7   9   11.40    4.10   1
   1  -7  10    5.50    6.40   1
   1  -6 -15   13.60    4.70   1
  -1   6  15   15.40    4.70   1
   1  -6 -14   -4.70    4.00   1
  -1   6  14   -1.70    4.10   1
   1  -6 -13    5.10    3.90   1
  -1   6  13    1.40    5.10   1
   1  -6 -12   23.60    5.60   1
  -1   6  12   15.20    3.90   1
   1  -6 -11    6.30    3.60   1
  -1   6  11    4.80    3.50   1
   1  -6 -10   -1.90    4.40   1
  -1   6  10   10.10    3.30   1
   1  -6  -9   12.40    3.30   1
  -1   6   9    9.00    4.10   1
   1  -6  -8    4.80    3.20   1
  -1   6   8   10.30    3.10   1
   1  -6  -7    2.20    2.50   1
  -1   6   7    0.10    2.70   1
   1  -6  -6    7.70    1.80   1
  -1   6   6    1.80    2.50   1
   1  -6  -5   80.20    4.40   1
  -1   6   5   81.70    4.30   1
   1  -6  -4   26.40    2.20   1
  -1   6   4   23.80    2.20   1
   1  -6  -3   19.20    2.00   1
  -1   6   3   18.70    1.90   1
   1  -6  -2  134.10    5.20   1
  -1   6   2  134.00    6.00   1
   1  -6  -1  269.20    8.90   1
  -1   6   1  261.00    8.00   1
   1  -6   0  106.00    4.70   1
  -1   6   0   97.50    4.00   1
   1  -6   1  221.00   12.90   1
  -1   6  -1  217.30    6.50   1
   1  -6   2   58.60    5.60   1
  -1   6  -2   59.40    1.90   1
   1  -6   3  135.70    8.40   1
  -1   6  -3  134.30    3.50   1
   1  -6   4    0.80    3.10   1
  -1   6  -4    0.40    0.70   1
   1  -6   5   95.70    6.60   1
  -1   6  -5   89.00    2.40   1
   1  -6   6   78.00    6.20   1
  -1   6  -6   75.40    2.90   1
   1  -6   7    8.10    3.40   1
  -1   6  -7    4.80    1.20   1
   1  -6   8  134.60    9.70   1
   1  -6   9   43.60    6.50   1
   1  -6  10   21.80    4.40   1
   1  -6  11    8.80    5.90   1
   1  -6  12   32.60    5.70   1
   1  -5 -16   -1.20    4.40   1
  -1   5  16    3.10    4.60   1
   1  -5 -15    5.30    4.10   1
  -1   5  15    8.70    5.70   1
   1  -5 -14   26.70    4.80   1
  -1   5  14   27.60    4.60   1
   1  -5 -13    6.70    3.80   1
  -1   5  13    8.00    3.90   1
   1  -5 -12  114.80    8.90   1
  -1   5  12  111.10    8.00   1
   1  -5 -11   58.10    5.50   1
  -1   5  11   59.20    6.40   1
   1  -5 -10   12.70    3.30   1
  -1   5  10    3.90    4.50   1
   1  -5  -9   33.10    4.00   1
  -1   5   9   29.50    4.90   1
   1  -5  -8   94.60    4.80   1
  -1   5   8   96.70    4.50   1
   1  -5  -7   71.40    3.80   1
  -1   5   7   75.00    3.90   1
   1  -5  -6   48.40    2.80   1
  -1   5   6   48.40    2.80   1
   1  -5  -5  240.90    8.50   1
  -1   5   5  244.40    6.90   1
   1  -5  -4  640.60   17.70   1
  -1   5   4  645.90   14.80   1
   1  -5  -3    4.50    1.90   1
  -1   5   3    0.40    1.70   1
   1  -5  -2   45.20    2.10   1
  -1   5   2   44.90    3.20   1
   1  -5  -1   -0.50    2.00   1
  -1   5   1    0.60    1.90   1
   1  -5   0    3.10    2.20   1
  -1   5   0    0.80    1.20   1
   1  -5   1   64.60    3.80   1
  -1   5  -1   59.70    1.80   1
   1  -5   2   16.60    3.00   1
  -1   5  -2   12.50    0.90   1
   1  -5   3  294.40   13.60   1
  -1   5  -3  303.80    5.90   1
   1  -5   4   53.00    5.50   1
  -1   5  -4   45.70    1.50   1
   1  -5   5   51.20    5.80   1
  -1   5  -5   51.20    1.60   1
   1  -5   6    1.00    3.00   1
  -1   5  -6    3.10    1.60   1
   1  -5   7  122.50    8.40   1
  -1   5  -7  120.40    5.20   1
   1  -5   8   54.10    6.10   1
  -1   5  -8   50.90    4.10   1
   1  -5   9   26.40    4.80   1
  -1   5  -9   13.80    2.20   1
   1  -5  10  108.40    8.00   1
   1  -5  11   13.40    2.00   1
   1  -5  12   -1.50    5.70   1
   1  -5  13    6.20    5.80   1
   1  -5  14   13.90    4.90   1
  -1   4  17    2.00    4.40   1
  -1   4  16    0.70    3.90   1
  -1   4  15    6.80    5.60   1
  -1   4  14   34.90    4.90   1
  -1   4  13   34.50    5.80   1
  -1   4  12    3.70    3.30   1
  -1   4  11   -0.30    3.10   1
  -1   4  10   76.00    5.70   1
   1  -4  -9   42.00    3.30   1
  -1   4   9   47.40    4.20   1
   1  -4  -8   51.50    2.70   1
  -1   4   8   49.90    3.10   1
   1  -4  -7  168.70    6.10   1
  -1   4   7  171.30    4.80   1
   1  -4  -6   36.10    2.70   1
  -1   4   6   38.80    2.00   1
   1  -4  -5   56.70    2.80   1
  -1   4   5   61.00    2.50   1
   1  -4  -4   64.60    2.70   1
  -1   4   4   71.60    2.60   1
   1  -4  -3  239.30    7.10   1
  -1   4   3  242.00    5.90   1
   1  -4  -2  119.10    3.40   1
  -1   4   2  117.50    4.50   1
   1  -4  -1   73.00    2.90   1
  -1   4   1   72.00    2.20   1
   1  -4   0  782.50   19.80   1
  -1   4   0  795.50   12.90   1
   1  -4   1  455.40   13.20   1
  -1   4  -1  474.70    8.00   1
   1  -4   2  391.90   16.90   1
  -1   4  -2  398.90    6.90   1
   1  -4   3  271.00   13.50   1
  -1   4  -3  269.50    4.80   1
   1  -4   4  221.70   10.10   1
  -1   4  -4  218.70    4.60   1
   1  -4   5  150.80    8.80   1
  -1   4  -5  161.10    3.60   1
   1  -4   6   -1.10    1.80   1
  -1   4  -6   -0.20    1.30   1
   1  -4   7  214.70    7.90   1
  -1   4  -7  228.10    8.10   1
   1  -4   8   55.40    3.30   1
   1  -4   9   -1.90    2.30   1
   1  -4  10  188.80    7.80   1
   1  -4  11    7.80    1.90   1
   1  -4  12   32.70    3.00   1
   1  -4  13    0.50    1.80   1
   1  -4  15    3.00    4.60   1
  -1   3  18    5.70    7.30   1
  -1   3  17   16.00    4.90   1
  -1   3  16   31.80    5.50   1
  -1   3  15   -0.40    3.70   1
  -1   3  14   17.40    5.00   1
  -1   3  13   33.60    4.90   1
  -1   3  12  137.80   10.10   1
  -1   3  11   83.10    6.90   1
   1  -3 -10  343.70   13.00   1
  -1   3  10  346.80   12.20   1
   1  -3  -9   56.30    3.50   1
  -1   3   9   64.20    3.30   1
   1  -3  -8    0.80    2.40   1
  -1   3   8    1.30    1.90   1
   1  -3  -7  198.70    6.20   1
  -1   3   7  184.10    6.10   1
   1  -3  -6  261.70    6.30   1
  -1   3   6  253.70    8.10   1
   1  -3  -5  528.40   13.00   1
  -1   3   5  520.70   11.90   1
   1  -3  -4  166.70    5.10   1
  -1   3   4  168.50    4.30   1
   1  -3  -3  863.00   21.00   1
  -1   3   3  858.50   17.20   1
   1  -3  -2  485.90   10.50   1
  -1   3   2  497.70   10.40   1
   1  -3  -1    5.00    1.10   1
  -1   3   1    5.70    0.90   1
   1  -3   0   27.00    1.60   1
  -1   3   0   27.40    1.10   1
   1  -3   1  116.70    3.90   1
  -1   3  -1  121.50    2.40   1
   1  -3   2   15.50    2.00   1
  -1   3  -2   11.50    0.80   1
   1  -3   3   52.20    3.70   1
  -1   3  -3   50.70    1.50   1
   1  -3   4  297.20    8.50   1
  -1   3  -4  314.30    6.10   1
   1  -3   5  318.60   10.30   1
  -1   3  -5  318.50    9.10   1
   1  -3   6    1.20    1.80   1
  -1   3  -6    0.30    2.30   1
   1  -3   7   22.90    2.50   1
  -1   3  -7   21.90    2.90   1
   1  -3   8   -0.20    1.50   1
  -1   3  -8   -3.00    2.50   1
   1  -3   9  246.30    8.50   1
   1  -3  10   39.60    2.70   1
   1  -3  11   55.60    4.00   1
   1  -3  12  127.40    6.10   1
   1  -3  13   10.70    2.60   1
   1  -3  14    0.50    2.80   1
   1  -3  15   -0.30    6.00   1
   1  -3  16    4.00    4.80   1
  -1   2  18   -3.90    4.40   1
  -1   2  17   -4.90    4.10   1
  -1   2  16    1.30    5.40   1
  -1   2  15   20.60    5.70   1
  -1   2  14    3.70    3.90   1
  -1   2  13    6.90    3.70   1
  -1   2  12  157.00    8.70   1
   1  -2 -11   18.00    3.30   1
  -1   2  11   21.30    3.20   1
   1  -2 -10    3.90    3.60   1
  -1   2  10    4.70    2.20   1
   1  -2  -9  119.80    6.60   1
  -1   2   9  115.90    4.60   1
   1  -2  -8  407.50   17.30   1
  -1   2   8  401.20   12.20   1
   1  -2  -7    8.80    1.60   1
  -1   2   7    4.30    2.40   1
   1  -2  -6  340.60   10.10   1
  -1   2   6  329.70   12.60   1
   1  -2  -5  414.30   11.40   1
  -1   2   5  415.00   18.50   1
   1  -2  -4  222.80    5.60   1
  -1   2   4  231.10   10.30   1
   1  -2  -3  392.40   10.40   1
  -1   2   3  388.60   10.30   1
   1  -2  -2 1477.20   35.10   1
  -1   2   2 1450.00   24.40   1
   1  -2  -1  445.30    9.50   1
  -1   2   1  461.30    8.50   1
   1  -2   0    3.50    1.20   1
  -1   2   0    6.30    0.80   1
   1  -2   1   95.30    3.40   1
  -1   2  -1  101.30    2.40   1
   1  -2   2 1633.50   39.70   1
  -1   2  -2 1681.20   28.50   1
   1  -2   3  343.40    9.80   1
  -1   2  -3  361.10    7.70   1
   1  -2   4  238.20    6.70   1
  -1   2  -4  238.00    6.60   1
   1  -2   5  281.80    7.30   1
  -1   2  -5  278.30   11.60   1
   1  -2   6  600.60   17.50   1
  -1   2  -6  621.80   23.60   1
   1  -2   7    3.40    2.20   1
  -1   2  -7   -1.00    2.20   1
   1  -2   8    2.00    0.60   1
  -1   2  -8    3.40    2.70   1
   1  -2   9  124.50    3.10   1
  -1   2  -9  127.10    7.80   1
   1  -2  10  106.70    2.90   1
   1  -2  11   16.30    1.10   1
   1  -2  12  204.70    5.20   1
   1  -2  13    9.80    1.20   1
   1  -2  14   26.50    3.20   1
   1  -2  15   27.00    3.00   1
   1  -2  16   50.90    4.30   1
   1  -2  17   -4.10    4.70   1
  -1   1  18    3.10    4.90   1
  -1   1  17    2.80    4.60   1
  -1   1  16   12.10    4.00   1
  -1   1  15   77.20    7.00   1
  -1   1  14   43.80    6.20   1
  -1   1  13   14.50    4.70   1
  -1   1  12   -0.60    2.30   1
   1  -1 -11   72.90    5.90   1
  -1   1  11   72.90    4.10   1
   1  -1 -10  279.10   13.50   1
  -1   1  10  297.80   13.10   1
   1  -1  -9  516.80   19.50   1
  -1   1   9  503.50   20.40   1
   1  -1  -8  535.60   21.70   1
  -1   1   8  499.90   19.00   1
   1  -1  -7    3.00    2.80   1
  -1   1   7   -1.30    2.30   1
   1  -1  -6    9.70    1.90   1
  -1   1   6    6.10    3.10   1
   1  -1  -5   80.60    3.00   1
  -1   1   5   71.80    3.90   1
   1  -1  -4  170.60    5.30   1
  -1   1   4  161.90    7.40   1
   1  -1  -3   45.60    3.10   1
  -1   1   3   42.50    3.00   1
   1  -1  -2  207.40   12.40   1
   1  -1  -1   -1.30    1.10   1
   1  -1   2  316.20    8.40   1
   1  -1   3  863.60   21.90   1
  -1   1  -3  839.30   20.50   1
   1  -1   4  122.80    4.10   1
  -1   1  -4  115.10    5.10   1
   1  -1   5  165.70    5.80   1
  -1   1  -5  172.00    6.80   1
   1  -1   6 1652.70   31.00   1
  -1   1  -6 1623.70   54.50   1
   1  -1   7  380.70    8.30   1
  -1   1  -7  410.10   17.50   1
   1  -1   8  179.10    4.40   1
  -1   1  -8  185.10    8.70   1
   1  -1   9   55.50    2.20   1
  -1   1  -9   54.00    4.60   1
   1  -1  10   34.60    2.00   1
  -1   1 -10   31.70    3.90   1
   1  -1  11  649.60   16.20   1
   1  -1  12    1.40    1.20   1
   1  -1  13  216.00    7.30   1
   1  -1  14   88.90    4.00   1
   1  -1  15    2.60    2.50   1
   1  -1  16    2.20    2.40   1
   1  -1  17   12.40    3.20   1
   1  -1  18    9.90    7.10   1
  -1   0  18   22.20    5.90   1
  -1   0  17   42.90    6.20   1
  -1   0  16   -0.10    3.80   1
  -1   0  15    7.90    5.80   1
  -1   0  14   16.20    4.10   1
  -1   0  13   43.00    3.60   1
  -1   0  12   29.60    4.50   1
   1   0 -11  107.50    7.10   1
  -1   0  11  132.50    8.00   1
   1   0 -10   72.10    5.10   1
  -1   0  10   72.00    6.30   1
   1   0  -9   37.80    4.20   1
  -1   0   9   23.70    3.30   1
   1   0  -8   12.50    2.30   1
  -1   0   8   18.00    4.00   1
   1   0  -7  950.70   32.80   1
  -1   0   7  924.30   31.80   1
   1   0  -6 1347.40   47.10   1
  -1   0   6 1310.20   46.00   1
   1   0  -5   31.50    2.50   1
  -1   0   5   26.70    3.30   1
  -1   0   4 2538.10   82.30   1
   1   0  -2    1.40    0.50   1
   1   0  -1    0.90    0.40   1
  -1   0   1    0.10    0.20   1
   1   0   0    0.70    0.40   1
  -1   0   0    0.20    0.30   1
   1   0   1    0.60    0.20   1
  -1   0  -1   -0.10    0.20   1
  -1   0  -2   -1.90    0.60   1
   1   0   4 5236.10  164.40   1
   1   0   5   46.10    2.10   1
  -1   0  -5   44.40    3.00   1
   1   0   6  749.60   18.50   1
  -1   0  -6  766.10   26.00   1
   1   0   7  278.60    7.60   1
  -1   0  -7  285.60   11.50   1
   1   0   8 1191.10   27.90   1
  -1   0  -8 1203.00   43.50   1
   1   0   9    6.60    1.50   1
  -1   0  -9    6.30    2.40   1
   1   0  10   22.90    2.60   1
  -1   0 -10   23.50    3.20   1
   1   0  11   84.90    4.20   1
   1   0  12   36.10    3.00   1
   1   0  13   30.80    2.90   1
   1   0  14   46.50    4.00   1
   1   0  15    2.70    3.80   1
   1   0  16    8.70    4.30   1
   1   0  17    3.40    4.70   1
   1   0  18   24.20    7.20   1
  -1  -1  18   -2.50    6.70   1
  -1  -1  17   16.10    3.30   1
  -1  -1  16   53.10    6.60   1
  -1  -1  15    2.10    5.50   1
  -1  -1  14   49.70    3.90   1
  -1  -1  13  142.50   10.80   1
  -1  -1  12   82.40    6.50   1
  -1  -1  11  193.90   10.10   1
   1   1 -10    2.40    2.60   1
  -1  -1  10    2.00    4.60   1
   1   1  -9  310.80   13.20   1
  -1  -1   9  305.30   12.60   1
   1   1  -8  308.80   12.30   1
  -1  -1   8  290.40   11.40   1
   1   1  -7  961.80   36.30   1
  -1  -1   7  954.50   32.90   1
   1   1  -6  210.70    9.40   1
  -1  -1   6  199.90    9.60   1
   1   1  -5  486.00   19.00   1
  -1  -1   5  463.20   18.00   1
   1   1  -4   45.90    3.60   1
  -1  -1   4   45.20    4.30   1
   1   1  -2   -0.30    0.40   1
   1   1  -1    0.60    0.20   1
  -1  -1   1    0.30    0.20   1
   1   1   0    0.60    0.30   1
  -1  -1   0    0.10    0.30   1
   1   1   1    0.50    0.30   1
  -1  -1  -1   -1.00    0.70   1
   1   1   2    0.30    0.60   1
   1   1   4  516.10   13.50   1
  -1  -1  -4  483.20   17.20   1
   1   1   5  675.10   17.70   1
  -1  -1  -5  661.10   17.10   1
   1   1   6    0.80    1.80   1
  -1  -1  -6    1.80    1.70   1
   1   1   7   98.30    3.90   1
  -1  -1  -7   94.00    5.30   1
   1   1   8  584.30   16.00   1
  -1  -1  -8  583.60   21.70   1
   1   1   9   18.10    2.50   1
  -1  -1  -9   11.30    2.80   1
   1   1  10    1.90    2.00   1
  -1  -1 -10   -0.40    3.40   1
   1   1  11    4.40    1.90   1
  -1  -1 -11    3.60    3.20   1
   1   1  12   11.00    2.60   1
   1   1  13  338.50   12.70   1
   1   1  14   -1.40    2.30   1
   1   1  15   93.60    5.40   1
   1   1  16   27.00    4.90   1
   1   1  17    3.10    4.20   1
   1   1  18    9.50    5.10   1
  -1  -2  18    0.30    4.60   1
  -1  -2  17    5.30    6.50   1
  -1  -2  16   49.50    3.90   1
  -1  -2  15   23.70    2.00   1
  -1  -2  14    7.20    1.70   1
  -1  -2  13   34.60    3.00   1
  -1  -2  12    4.60    2.20   1
  -1  -2  11   31.20    2.80   1
   1   2 -10    1.50    2.50   1
  -1  -2  10    2.70    2.10   1
   1   2  -9  143.00    7.20   1
  -1  -2   9  150.30    5.20   1
   1   2  -8  108.30    6.50   1
  -1  -2   8  108.90    4.00   1
   1   2  -7    3.80    2.10   1
  -1  -2   7    4.30    1.30   1
   1   2  -6    1.80    3.10   1
  -1  -2   6    1.30    1.50   1
   1   2  -5 1100.70   41.20   1
  -1  -2   5 1065.80   21.30   1
   1   2  -4 1645.90   59.30   1
  -1  -2   4 1450.00   27.80   1
   1   2  -3   80.60    2.40   1
  -1  -2   3   75.60    2.10   1
  -1  -2   2 2484.30   56.60   1
   1   2   3   36.00    2.50   1
  -1  -2  -3   37.90    3.80   1
   1   2   4   47.90    2.70   1
  -1  -2  -4   51.40    2.60   1
   1   2   5   21.80    2.40   1
  -1  -2  -5   25.70    2.00   1
   1   2   6 1404.60   33.90   1
  -1  -2  -6 1400.90   33.90   1
   1   2   7   11.40    1.80   1
  -1  -2  -7   12.20    2.40   1
   1   2   8  165.00    6.10   1
  -1  -2  -8  165.50    8.00   1
   1   2   9    1.40    2.60   1
  -1  -2  -9    6.00    3.50   1
   1   2  10  268.90    8.50   1
  -1  -2 -10  249.70   12.10   1
   1   2  11   45.90    3.40   1
   1   2  12    4.50    2.20   1
   1   2  13   73.40    5.00   1
   1   2  14   -2.90    5.30   1
   1   2  15   79.80    7.20   1
   1   2  16    3.90    4.30   1
   1   2  17   20.40    5.10   1
   1   2  18   -3.30    4.80   1
  -1  -3  17   -0.80    7.00   1
  -1  -3  16   -3.50    4.30   1
  -1  -3  15   13.00    4.30   1
  -1  -3  14   22.90    2.10   1
  -1  -3  13    4.80    1.60   1
  -1  -3  12   25.00    1.90   1
  -1  -3  11  188.60    5.70   1
  -1  -3  10   72.20    2.80   1
   1   3  -9  225.40   13.40   1
  -1  -3   9  217.30    5.90   1
   1   3  -8   86.60    6.10   1
  -1  -3   8   85.60    2.70   1
   1   3  -7  499.00   21.90   1
  -1  -3   7  448.20    9.70   1
   1   3  -6   -0.30    2.10   1
  -1  -3   6    2.40    0.90   1
   1   3  -5 1499.80   35.80   1
  -1  -3   5 1464.60   28.10   1
   1   3  -4    4.10    1.10   1
  -1  -3   4    3.20    1.50   1
   1   3  -3  141.50    2.90   1
  -1  -3   3  137.50    4.60   1
   1   3  -2  254.50    5.80   1
  -1  -3   2  254.80    7.50   1
   1   3  -1    4.90    1.40   1
  -1  -3   1    8.20    1.60   1
   1   3   0   56.70    2.70   1
  -1  -3   0   62.80    3.20   1
   1   3   1  892.70   22.40   1
  -1  -3  -1  860.80   22.10   1
   1   3   2 1240.00   30.20   1
  -1  -3  -2 1165.70   28.70   1
   1   3   3  673.90   14.10   1
  -1  -3  -3  647.90   25.90   1
   1   3   4  222.00    5.50   1
  -1  -3  -4  219.10    9.20   1
   1   3   5  110.10    4.30   1
  -1  -3  -5  116.30    4.50   1
   1   3   6  407.60   11.50   1
  -1  -3  -6  447.90   12.40   1
   1   3   7  273.60    8.40   1
  -1  -3  -7  259.20   10.60   1
   1   3   8  108.40    4.20   1
  -1  -3  -8  120.50    6.50   1
   1   3   9  225.20    7.50   1
  -1  -3  -9  234.00   10.10   1
   1   3  10  477.00   14.20   1
  -1  -3 -10  485.90   20.30   1
   1   3  11   -1.70    2.20   1
   1   3  12   20.40    3.20   1
   1   3  13    3.60    3.50   1
   1   3  14   45.30    5.90   1
   1   3  15  118.00    9.60   1
   1   3  16    2.50    4.20   1
   1   3  17   23.10    6.90   1
   1   3  18   13.30    7.20   1
  -1  -4  16    0.70    4.40   1
  -1  -4  15    5.80    3.70   1
  -1  -4  13   -0.30    1.70   1
  -1  -4  12   13.70    1.40   1
  -1  -4  11   50.20    2.60   1
  -1  -4  10   96.50    3.20   1
  -1  -4   9   51.10    2.30   1
  -1  -4   8  308.40    7.60   1
   1   4  -7  148.40    9.50   1
  -1  -4   7  154.10    5.20   1
   1   4  -6   57.10    4.10   1
  -1  -4   6   53.70    2.60   1
   1   4  -5    3.00    1.50   1
  -1  -4   5    6.60    1.90   1
   1   4  -4   25.50    0.80   1
  -1  -4   4   23.80    2.30   1
   1   4  -3 1229.80   24.50   1
  -1  -4   3 1242.00   29.90   1
   1   4  -2  668.40   13.70   1
  -1  -4   2  624.10   15.70   1
   1   4  -1  249.40    7.30   1
  -1  -4   1  223.90    5.40   1
   1   4   0  822.10   20.40   1
  -1  -4   0  794.90   13.60   1
   1   4   1  153.80    5.30   1
  -1  -4  -1  151.10    3.30   1
   1   4   2  781.50   19.80   1
  -1  -4  -2  784.30   19.40   1
   1   4   3  168.60    4.30   1
  -1  -4  -3  165.30    5.20   1
   1   4   4  161.10    4.20   1
  -1  -4  -4  165.90    7.70   1
   1   4   5  243.30    5.90   1
  -1  -4  -5  233.60   10.00   1
   1   4   6    1.60    1.60   1
  -1  -4  -6    4.30    4.20   1
   1   4   7  230.90    7.80   1
  -1  -4  -7  242.70    7.70   1
   1   4   8  206.20    7.10   1
  -1  -4  -8  226.10   11.90   1
   1   4   9   14.40    3.00   1
  -1  -4  -9   18.90    3.20   1
   1   4  10   10.70    3.10   1
   1   4  11   53.20    6.30   1
   1   4  12   34.60    5.30   1
   1   4  13   34.10    5.30   1
   1   4  14    5.90    4.00   1
   1   4  15    8.60    4.30   1
   1   4  16   12.00    4.20   1
   1   4  17   10.20    5.60   1
   1   4  18    5.60    6.80   1
  -1  -5  15    0.30    4.60   1
  -1  -5  14   -3.00    4.50   1
  -1  -5  13   74.20    7.50   1
  -1  -5  12    4.80    5.70   1
  -1  -5  11   18.10    2.10   1
   1   5 -10   15.90    2.40   1
  -1  -5  10   15.30    2.30   1
   1   5  -9  122.50    5.60   1
  -1  -5   9  119.80    4.90   1
   1   5  -8    8.30    1.70   1
  -1  -5   8    9.20    2.00   1
   1   5  -7   45.40    1.90   1
  -1  -5   7   41.90    2.80   1
   1   5  -6  127.80    3.10   1
  -1  -5   6  120.10    4.50   1
   1   5  -5  140.20    3.20   1
  -1  -5   5  147.00    5.10   1
   1   5  -4   48.80    2.00   1
  -1  -5   4   48.60    2.80   1
   1   5  -3  290.90    7.10   1
  -1  -5   3  281.10    7.90   1
   1   5  -2    3.30    1.10   1
  -1  -5   2    1.70    1.70   1
   1   5  -1   35.40    2.20   1
  -1  -5   1   34.10    1.50   1
   1   5   0   12.60    2.50   1
  -1  -5   0    9.30    1.10   1
   1   5   1   13.50    2.20   1
  -1  -5  -1   12.10    0.90   1
   1   5   2  235.10    7.20   1
  -1  -5  -2  230.40    4.80   1
   1   5   3  424.60   11.90   1
  -1  -5  -3  427.30    9.70   1
   1   5   4  921.60   19.70   1
  -1  -5  -4  938.90   34.70   1
   1   5   5   88.30    3.60   1
  -1  -5  -5   93.60    6.60   1
   1   5   6  139.30    4.50   1
  -1  -5  -6  125.20    6.70   1
   1   5   7  112.70    4.20   1
   1   5   8  166.00    5.20   1
   1   5   9  293.70   15.00   1
   1   5  10    2.40    3.50   1
   1   5  11  127.00    8.20   1
   1   5  12   87.30    7.40   1
   1   5  13   11.60    4.10   1
   1   5  14   21.50    6.60   1
   1   5  15    6.90    4.40   1
   1   5  16   32.50    7.40   1
   1   5  17   21.00    5.50   1
  -1  -6  14   -6.10    4.70   1
  -1  -6  13   14.50    5.00   1
  -1  -6  12   25.20    6.30   1
  -1  -6  11    0.70    3.90   1
  -1  -6  10    2.50    5.10   1
  -1  -6   9   32.80    2.50   1
   1   6  -8   64.60    2.50   1
  -1  -6   8   59.00    3.50   1
   1   6  -7   18.80    1.00   1
  -1  -6   7   18.60    2.20   1
   1   6  -6  231.00    7.20   1
  -1  -6   6  225.30    7.80   1
   1   6  -5   77.40    3.40   1
  -1  -6   5   77.10    3.80   1
   1   6  -4    9.60    1.70   1
  -1  -6   4   14.40    2.10   1
   1   6  -3   23.50    1.70   1
  -1  -6   3   29.30    2.50   1
   1   6  -2   10.00    1.50   1
  -1  -6   2   14.60    2.30   1
   1   6  -1  700.90   19.40   1
  -1  -6   1  677.80   17.90   1
   1   6   0  280.40    9.30   1
  -1  -6   0  270.80    6.70   1
   1   6   1   98.80    4.40   1
  -1  -6  -1   95.60    2.80   1
   1   6   2  482.60   14.30   1
  -1  -6  -2  461.50    9.30   1
   1   6   3   10.90    3.10   1
  -1  -6  -3    8.50    1.30   1
   1   6   4  238.40    6.60   1
  -1  -6  -4  253.30    6.30   1
   1   6   5  143.40    4.90   1
  -1  -6  -5  146.30    5.80   1
   1   6   6    9.60    2.10   1
  -1  -6  -6   11.30    1.90   1
   1   6   7   29.50    5.10   1
   1   6   8    4.00    3.40   1
   1   6   9   57.10    6.30   1
   1   6  10   28.20    4.30   1
   1   6  11    2.70    3.70   1
   1   6  12   -0.90    4.00   1
   1   6  13   18.80    4.50   1
   1   6  14   -4.80    5.60   1
   1   6  15    0.70    4.30   1
   1   6  16    0.10    5.20   1
   1   6  17   -5.90    4.70   1
  -1  -7  12   -5.50    6.30   1
  -1  -7  11   35.90    5.50   1
  -1  -7  10    3.70    4.00   1
  -1  -7   9    1.60    5.70   1
  -1  -7   8   28.40    5.80   1
  -1  -7   7   62.40    3.90   1
   1   7  -6    2.20    1.30   1
  -1  -7   6    0.40    2.20   1
   1   7  -5    3.30    1.30   1
  -1  -7   5    2.80    1.50   1
   1   7  -4   58.10    3.10   1
  -1  -7   4   55.50    3.50   1
   1   7  -3   47.00    2.70   1
  -1  -7   3   48.40    2.90   1
   1   7  -2   61.20    3.60   1
  -1  -7   2   60.60    3.90   1
   1   7  -1   54.10    3.20   1
  -1  -7   1   62.80    4.30   1
   1   7   0   20.20    4.60   1
  -1  -7   0   12.90    1.40   1
   1   7   1    9.10    3.30   1
  -1  -7  -1   12.40    1.40   1
   1   7   2   36.00    4.30   1
  -1  -7  -2   35.30    1.60   1
   1   7   3   14.80    3.40   1
  -1  -7  -3   15.70    1.50   1
   1   7   4   20.50    3.70   1
  -1  -7  -4   23.60    1.70   1
   1   7   5  153.40   10.00   1
  -1  -7  -5  150.20    4.60   1
   1   7   6  230.70   12.60   1
  -1  -7  -6  223.60    8.70   1
   1   7   7   -0.60    4.90   1
  -1  -7  -7   -1.20    1.70   1
   1   7   8   33.60    4.40   1
  -1  -7  -8   28.90    4.10   1
   1   7   9   -0.60    3.50   1
   1   7  10   59.50    5.60   1
   1   7  11   32.70    5.40   1
   1   7  12    2.20    4.10   1
   1   7  13   20.00    4.60   1
   1   7  14    9.90    4.70   1
   1   7  15   -8.50    6.50   1
  -1  -8  10    3.00    6.20   1
  -1  -8   9    0.60    6.00   1
  -1  -8   7   20.50    4.80   1
  -1  -8   6   42.50    6.70   1
  -1  -8   5    3.10    2.20   1
  -1  -8   4   71.50    4.20   1
   1   8  -3    2.10    1.50   1
  -1  -8   3   -1.70    2.30   1
   1   8  -2    3.20    2.10   1
  -1  -8   2    3.60    2.50   1
   1   8  -1    1.40    2.20   1
  -1  -8   1   -0.30    2.00   1
   1   8   0   29.50    2.80   1
  -1  -8   0   30.30    2.00   1
  -1  -8  -1  147.50    5.00   1
  -1  -8  -2   15.80    1.70   1
  -1  -8  -3   53.10    2.20   1
   1   8   4   24.10    4.80   1
  -1  -8  -4   24.20    1.70   1
   1   8   5   12.70    5.00   1
  -1  -8  -5   11.70    2.00   1
   1   8   6    0.60    3.60   1
  -1  -8  -6    1.10    1.50   1
   1   8   7   74.20    5.90   1
  -1  -8  -7   69.40    4.00   1
   1   8   8    4.90    4.20   1
  -1  -8  -8    0.60    2.60   1
   1   8   9    3.80    3.80   1
  -1  -8  -9    0.30    2.90   1
   1   8  10    3.30    4.00   1
  -1  -8 -10    2.00    3.10   1
   1   8  11   -2.40    4.30   1
  -1  -8 -11    1.90    5.00   1
   1   8  12    3.80    4.50   1
  -1  -8 -12    0.40    3.80   1
   1   8  13   -3.80    4.30   1
  -1  -8 -13    7.10    4.20   1
   1   8  14    2.30    4.80   1
  -1  -8 -14    1.60    4.40   1
  -1  -9   7    3.40    4.10   1
  -1  -9   6    1.60    4.20   1
  -1  -9   5    7.20    4.20   1
  -1  -9   4    2.40    5.30   1
  -1  -9   3   10.40    2.40   1
  -1  -9   2   50.50    4.00   1
  -1  -9   1   -4.50    2.40   1
  -1  -9   0   57.50    4.10   1
  -1  -9  -1    8.90    4.10   1
  -1  -9  -2   17.50    2.30   1
   1   9   3   16.80    4.20   1
  -1  -9  -3   15.00    2.40   1
   1   9   4    9.20    4.00   1
  -1  -9  -4    6.40    2.20   1
   1   9   5   28.10    4.40   1
  -1  -9  -5   28.00    4.10   1
   1   9   6    1.10    3.60   1
  -1  -9  -6    5.20    3.70   1
   1   9   7   54.90    5.70   1
  -1  -9  -7   41.40    5.30   1
   1   9   8   59.40    6.70   1
  -1  -9  -8   42.00    5.80   1
   1   9   9    6.00    4.50   1
  -1  -9  -9    4.50    3.40   1
   1   9  10   19.90    4.90   1
  -1  -9 -10   14.80    4.90   1
   1   9  11    6.80    4.50   1
  -1  -9 -11   12.90    5.20   1
   1   9  12   25.80    6.50   1
  -1  -9 -12   25.30    4.70   1
  -1 -10   3    4.70    4.20   1
  -1 -10   2   42.60    7.00   1
  -1 -10   1    2.10    4.00   1
  -1 -10   0   -4.40    5.70   1
  -1 -10  -1    5.70    4.10   1
  -1 -10  -2   12.00    4.30   1
   1  10   3   13.40    4.70   1
   1  10   4    9.30    5.90   1
   1  10   5    1.20    5.80   1
   1  10   6   -5.60    3.90   1
   1  10   7    4.00    4.50   1
   1  10   8    4.90    4.60   1
  -1 -10  -8    4.30    3.20   1
  -2   9   4   31.30    6.20   1
  -2   9   3   -5.70    5.00   1
  -2   9   2   11.20    5.40   1
  -2   9   1    4.30    5.20   1
   2  -8 -10   -4.90    4.00   1
  -2   8  10   -7.90    4.90   1
   2  -8  -9   12.50    3.80   1
  -2   8   9   -1.10    5.20   1
   2  -8  -8    3.80    3.50   1
  -2   8   8   -1.50    4.70   1
   2  -8  -7    8.30    5.20   1
  -2   8   7    9.10    5.00   1
   2  -8  -6    4.10    3.40   1
  -2   8   6   -3.90    3.30   1
   2  -8  -5    3.00    3.30   1
  -2   8   5    1.30    3.10   1
   2  -8  -4    0.10    2.80   1
  -2   8   4    3.90    2.90   1
   2  -8  -3   10.10    2.60   1
  -2   8   3    8.60    4.20   1
   2  -8  -2    9.70    3.60   1
  -2   8   2    6.00    3.10   1
   2  -8  -1    3.30    3.30   1
   2  -8   0   50.60    5.80   1
   2  -8   1    2.10    2.90   1
   2  -8   2    3.10    3.20   1
   2  -8   3    1.10    3.40   1
   2  -8   4    8.70    3.60   1
   2  -8   5   21.10    5.60   1
   2  -8   6    2.30    3.70   1
   2  -7 -12   12.60    4.60   1
  -2   7  12   15.60    4.70   1
   2  -7 -11   -5.40    3.90   1
  -2   7  11   -4.90    4.00   1
   2  -7 -10   21.50    5.70   1
  -2   7  10   22.60    4.00   1
   2  -7  -9   31.60    5.70   1
  -2   7   9   17.30    3.90   1
   2  -7  -8   -0.40    4.40   1
  -2   7   8   -3.70    2.90   1
   2  -7  -7    2.60    3.20   1
  -2   7   7   12.30    3.50   1
   2  -7  -6    8.80    4.40   1
  -2   7   6    2.20    4.40   1
   2  -7  -5   24.40    3.60   1
  -2   7   5   38.10    4.60   1
   2  -7  -4   12.00    3.00   1
  -2   7   4   15.00    4.00   1
   2  -7  -3   21.80    4.50   1
  -2   7   3   19.50    3.20   1
   2  -7  -2   21.70    2.70   1
  -2   7   2   28.80    4.10   1
   2  -7  -1    4.00    1.90   1
   2  -7   0   16.40    3.40   1
  -2   7   0   16.50    4.20   1
   2  -7   1   18.40    3.30   1
   2  -7   2   32.30    4.70   1
   2  -7   3    9.00    4.20   1
   2  -7   4    3.20    4.40   1
   2  -7   5    0.50    2.70   1
   2  -7   6    4.70    3.50   1
   2  -7   7   19.70    4.30   1
   2  -7   8   -1.20    3.80   1
   2  -7   9   13.80    5.20   1
   2  -6 -14    1.00    6.30   1
  -2   6  14    3.30    4.10   1
   2  -6 -13   -2.60    4.50   1
  -2   6  13   -2.70    3.70   1
  -2   6  12    7.40    3.80   1
   2  -6 -11    0.60    3.80   1
  -2   6  11    5.20    4.90   1
   2  -6 -10    2.60    5.20   1
  -2   6  10    2.60    4.40   1
   2  -6  -9   -3.10    3.50   1
  -2   6   9    4.40    4.10   1
   2  -6  -8   19.40    3.90   1
  -2   6   8   15.90    3.40   1
   2  -6  -7    2.50    4.40   1
  -2   6   7   -4.50    3.80   1
   2  -6  -6   29.30    2.50   1
  -2   6   6   32.80    3.00   1
   2  -6  -5   36.40    2.80   1
  -2   6   5   42.90    3.20   1
   2  -6  -4   32.80    2.70   1
  -2   6   4   26.80    2.60   1
   2  -6  -3   28.60    3.50   1
  -2   6   3   25.50    2.10   1
   2  -6  -2   46.00    3.10   1
  -2   6   2   41.10    3.40   1
   2  -6  -1   83.30    4.30   1
  -2   6   1   81.80    4.40   1
   2  -6   0   10.00    2.00   1
  -2   6   0    9.80    1.40   1
   2  -6   1   21.30    3.20   1
  -2   6  -1   24.10    1.60   1
   2  -6   2  219.30   13.50   1
  -2   6  -2  202.20    5.20   1
   2  -6   3   48.10    4.70   1
  -2   6  -3   54.00    2.30   1
   2  -6   4   26.10    4.80   1
  -2   6  -4   28.50    2.10   1
   2  -6   5    5.90    4.20   1
  -2   6  -5    4.80    1.40   1
   2  -6   6   92.50    7.50   1
  -2   6  -6   85.80    5.50   1
   2  -6   7  103.60    8.60   1
  -2   6  -7   88.10    6.00   1
   2  -6   8   28.20    5.60   1
   2  -6   9   46.70    6.70   1
   2  -6  10    4.20    5.10   1
   2  -6  11   -2.40    4.60   1
   2  -5 -16   11.30    7.00   1
  -2   5  16    6.60    5.30   1
   2  -5 -15   19.80    7.10   1
  -2   5  15   16.60    4.60   1
   2  -5 -14    2.60    4.00   1
  -2   5  14   -0.10    3.70   1
   2  -5 -13    8.50    4.10   1
   2  -5 -12    0.70    4.10   1
  -2   5  12    0.70    3.40   1
   2  -5 -11   67.90    7.40   1
  -2   5  11   75.40    6.40   1
   2  -5 -10   90.20    7.80   1
  -2   5  10  106.40    7.50   1
   2  -5  -9    5.40    3.00   1
  -2   5   9   11.60    2.90   1
   2  -5  -8  177.10    9.70   1
  -2   5   8  173.60    7.40   1
   2  -5  -7    9.90    2.40   1
  -2   5   7   10.10    2.30   1
   2  -5  -6   12.70    2.40   1
  -2   5   6   14.50    2.20   1
   2  -5  -5    2.80    2.00   1
  -2   5   5    1.10    1.90   1
   2  -5  -4   44.90    3.20   1
  -2   5   4   35.90    2.40   1
   2  -5  -3  147.40    5.50   1
  -2   5   3  144.80    4.70   1
   2  -5  -2   90.80    3.70   1
  -2   5   2   85.10    3.40   1
   2  -5  -1   69.70    3.70   1
  -2   5   1   63.40    2.30   1
   2  -5   0  197.90    6.70   1
  -2   5   0  202.40    4.60   1
   2  -5   1   84.90    6.40   1
  -2   5  -1   87.30    2.70   1
   2  -5   2   76.90    5.90   1
  -2   5  -2   64.20    2.20   1
   2  -5   3  115.20    6.40   1
  -2   5  -3  112.50    2.70   1
   2  -5   4   77.20    5.80   1
  -2   5  -4   79.70    2.20   1
   2  -5   5    0.70    2.70   1
  -2   5  -5    2.50    0.60   1
   2  -5   6    0.60    3.80   1
  -2   5  -6   -0.10    1.30   1
   2  -5   7    0.20    2.80   1
  -2   5  -7    2.20    1.30   1
   2  -5   8   42.60    4.40   1
  -2   5  -8   40.50    4.00   1
   2  -5   9   28.80    4.10   1
   2  -5  10   15.40    3.90   1
   2  -5  11   26.70    4.80   1
   2  -5  12    8.90    4.30   1
   2  -5  13    4.70    6.10   1
   2  -4 -17   20.10    5.20   1
  -2   4  17   16.70    6.60   1
   2  -4 -16   -4.20    4.20   1
  -2   4  16    7.40    4.80   1
   2  -4 -15   12.30    4.40   1
  -2   4  15    8.40    5.40   1
   2  -4 -14   15.60    4.50   1
  -2   4  14    6.70    3.80   1
   2  -4 -13   12.60    4.20   1
  -2   4  13   21.30    3.80   1
   2  -4 -12    3.60    5.00   1
  -2   4  12   -3.20    2.80   1
   2  -4 -11    2.60    3.30   1
  -2   4  11    6.90    4.20   1
   2  -4 -10   -3.40    3.10   1
  -2   4  10   -7.50    4.00   1
   2  -4  -9   14.60    3.60   1
  -2   4   9   14.20    2.90   1
   2  -4  -8    8.00    2.30   1
  -2   4   8    7.60    2.00   1
   2  -4  -7    9.40    2.00   1
  -2   4   7   12.30    2.10   1
   2  -4  -6  110.70    5.10   1
  -2   4   6  111.30    3.90   1
   2  -4  -5   11.10    2.30   1
  -2   4   5   14.60    1.70   1
   2  -4  -4  232.70    8.10   1
  -2   4   4  236.80    6.20   1
   2  -4  -3  161.90    5.40   1
  -2   4   3  168.40    4.10   1
   2  -4  -2   76.70    3.40   1
  -2   4   2   80.50    2.50   1
   2  -4  -1   90.60    3.50   1
  -2   4   1   96.60    2.40   1
   2  -4   0   72.20    3.50   1
  -2   4   0   65.80    1.90   1
   2  -4   1  469.60   13.80   1
  -2   4  -1  472.40    8.30   1
   2  -4   2   18.30    3.60   1
  -2   4  -2   20.60    1.20   1
   2  -4   3  305.90   12.10   1
  -2   4  -3  307.80    6.00   1
   2  -4   4  334.90   15.20   1
  -2   4  -4  310.30    6.60   1
   2  -4   5   65.30    5.10   1
  -2   4  -5   57.30    2.60   1
   2  -4   6   36.50    2.90   1
  -2   4  -6   30.10    2.10   1
   2  -4   7   -4.90    2.20   1
  -2   4  -7   -0.70    1.40   1
   2  -4   8  210.90    8.00   1
  -2   4  -8  202.80   11.40   1
   2  -4   9   74.20    4.30   1
  -2   4  -9   71.20    5.40   1
   2  -4  10   84.40    4.70   1
   2  -4  11   48.10    3.80   1
   2  -4  12   -0.30    2.70   1
   2  -4  13    4.30    2.70   1
   2  -4  14    4.70    4.30   1
   2  -4  15    8.30    5.10   1
   2  -3 -17   12.50    4.90   1
  -2   3  17    8.40    4.70   1
   2  -3 -16   20.60    5.00   1
  -2   3  16   17.80    5.10   1
   2  -3 -15  -15.30    5.30   1
  -2   3  15   -5.00    3.90   1
   2  -3 -14   20.40    5.70   1
  -2   3  14   22.20    5.90   1
   2  -3 -13   29.40    5.60   1
  -2   3  13   23.40    4.10   1
   2  -3 -12   17.00    4.00   1
  -2   3  12   16.10    3.60   1
   2  -3 -11   18.70    4.00   1
  -2   3  11   24.70    3.50   1
   2  -3 -10    6.10    2.40   1
  -2   3  10   -4.30    4.20   1
   2  -3  -9  240.20    7.80   1
  -2   3   9  261.50   12.40   1
   2  -3  -8  259.20    7.30   1
  -2   3   8  270.60    9.80   1
   2  -3  -7   22.30    1.70   1
  -2   3   7   20.70    2.20   1
   2  -3  -6  386.60   11.10   1
  -2   3   6  396.30    9.80   1
   2  -3  -5   55.60    2.70   1
  -2   3   5   49.80    2.00   1
   2  -3  -4  123.00    4.40   1
  -2   3   4  118.20    3.10   1
   2  -3  -3   -1.40    1.70   1
  -2   3   3   -0.90    0.90   1
   2  -3  -2   14.60    1.50   1
  -2   3   2   13.90    0.90   1
   2  -3  -1  207.90    6.10   1
  -2   3   1  217.70    4.10   1
   2  -3   0    8.20    1.40   1
  -2   3   0   12.00    1.10   1
   2  -3   1   76.70    3.10   1
  -2   3  -1   78.40    1.90   1
   2  -3   2  193.80    9.00   1
  -2   3  -2  194.30    3.80   1
   2  -3   3  553.50   15.20   1
  -2   3  -3  571.30   10.60   1
   2  -3   4    1.00    1.50   1
  -2   3  -4    0.10    0.70   1
   2  -3   5  540.80   15.70   1
  -2   3  -5  562.30   12.70   1
   2  -3   6   35.60    3.90   1
  -2   3  -6   35.00    2.10   1
   2  -3   7    8.70    1.80   1
  -2   3  -7    8.40    3.40   1
   2  -3   8   10.80    1.90   1
  -2   3  -8   10.50    3.90   1
   2  -3   9    4.80    2.00   1
   2  -3  10   74.80    4.10   1
   2  -3  11   17.20    2.90   1
   2  -3  12   29.00    2.70   1
   2  -3  13   36.80    3.50   1
   2  -3  14    1.00    2.30   1
   2  -3  15    3.00    4.20   1
   2  -3  16   17.30    7.20   1
   2  -2 -18    2.90    4.50   1
  -2   2  18    9.40    6.40   1
   2  -2 -17    0.50    3.80   1
  -2   2  17   -9.20    6.10   1
  -2   2  16   38.50    6.90   1
  -2   2  15   36.50    6.00   1
  -2   2  14    1.40    3.40   1
  -2   2  13   10.20    3.50   1
  -2   2  12   70.00    5.70   1
   2  -2 -11   40.00    4.10   1
  -2   2  11   50.60    6.10   1
   2  -2 -10   21.50    2.50   1
  -2   2  10   18.70    3.60   1
   2  -2  -9   46.30    2.60   1
  -2   2   9   47.70    5.00   1
   2  -2  -8    9.10    1.80   1
  -2   2   8    5.50    2.70   1
   2  -2  -7   41.60    1.90   1
  -2   2   7   31.70    3.00   1
   2  -2  -6  123.00    3.70   1
  -2   2   6  128.50    6.50   1
   2  -2  -5    3.40    1.10   1
  -2   2   5    6.60    2.40   1
   2  -2  -4  469.30   10.40   1
  -2   2   4  475.60   10.00   1
   2  -2  -3    0.70    1.50   1
  -2   2   3   -0.70    0.90   1
   2  -2  -2 1074.60   26.60   1
  -2   2   2 1079.80   18.50   1
   2  -2  -1  131.40    4.30   1
  -2   2   1  130.50    3.20   1
   2  -2   0  181.70    5.20   1
  -2   2   0  190.10    4.20   1
   2  -2   1  103.10    3.50   1
  -2   2  -1  107.40    2.60   1
   2  -2   2  503.90   14.00   1
  -2   2  -2  504.90    9.30   1
   2  -2   3  597.50   16.10   1
  -2   2  -3  627.10   11.20   1
   2  -2   4   56.70    3.10   1
  -2   2  -4   58.00    2.10   1
   2  -2   5  381.10   10.40   1
  -2   2  -5  356.40   10.10   1
   2  -2   6  341.70   10.20   1
  -2   2  -6  329.30   14.80   1
   2  -2   7   38.50    2.60   1
  -2   2  -7   42.90    4.20   1
   2  -2   8   11.10    2.10   1
  -2   2  -8    6.60    2.50   1
   2  -2   9   57.80    3.60   1
  -2   2  -9   46.70    5.00   1
   2  -2  10  201.50    8.20   1
   2  -2  11    1.10    1.90   1
   2  -2  12   66.70    4.10   1
   2  -2  13   31.30    3.30   1
   2  -2  14    4.10    3.20   1
   2  -2  15    6.20    2.90   1
   2  -2  16    0.00    2.50   1
   2  -2  17   23.20    7.40   1
  -2   1  18   11.70    4.50   1
  -2   1  17    6.00    4.40   1
  -2   1  16    8.90    4.50   1
  -2   1  15   28.90    4.80   1
  -2   1  14  106.30    8.60   1
  -2   1  13    0.20    3.20   1
  -2   1  12  120.10    8.60   1
   2  -1 -11   61.90    5.60   1
  -2   1  11   67.20    6.10   1
   2  -1 -10    3.90    2.20   1
  -2   1  10    5.40    3.00   1
   2  -1  -9    9.40    2.20   1
  -2   1   9   12.30    3.50   1
   2  -1  -8    8.20    2.00   1
  -2   1   8    5.80    2.50   1
   2  -1  -7  435.50    9.70   1
  -2   1   7  452.80   17.50   1
   2  -1  -6  485.30   10.60   1
  -2   1   6  436.00   16.60   1
   2  -1  -5  448.60    9.90   1
  -2   1   5  447.40   17.70   1
   2  -1  -4   77.10    2.40   1
  -2   1   4   72.10    2.90   1
   2  -1  -3   51.50    1.70   1
  -2   1   3   48.70    1.70   1
   2  -1  -2   -1.70    1.30   1
  -2   1   2    1.50    0.60   1
   2  -1  -1  374.80   11.30   1
  -2   1   1  396.80    6.40   1
   2  -1   0  168.40    4.10   1
  -2   1   0  175.30    3.70   1
   2  -1   1   76.50    3.10   1
  -2   1  -1   75.90    2.30   1
   2  -1   2   58.90    2.50   1
  -2   1  -2   60.10    1.70   1
   2  -1   3  174.40    5.60   1
  -2   1  -3  170.60    3.90   1
   2  -1   4  154.60    5.10   1
  -2   1  -4  159.10    3.60   1
   2  -1   5  869.00   20.60   1
  -2   1  -5  825.30   29.60   1
   2  -1   6  317.60    9.30   1
  -2   1  -6  346.80   13.10   1
   2  -1   7  637.90   17.20   1
  -2   1  -7  626.00   22.90   1
   2  -1   8   88.80    2.60   1
  -2   1  -8   84.60    4.90   1
   2  -1   9   36.70    1.80   1
  -2   1  -9   32.80    3.70   1
   2  -1  10   90.70    3.30   1
  -2   1 -10   85.90    6.10   1
   2  -1  11   56.10    2.70   1
   2  -1  12  121.90    4.30   1
   2  -1  13   15.00    1.70   1
   2  -1  14   73.10    3.50   1
   2  -1  15   64.20    4.90   1
   2  -1  16   -3.40    2.70   1
   2  -1  17    9.00    4.30   1
  -2   0  18    9.30    4.90   1
  -2   0  17   41.30    7.40   1
  -2   0  16    8.70    4.00   1
  -2   0  15   16.90    4.20   1
  -2   0  14   46.60    5.20   1
  -2   0  13   12.80    4.80   1
  -2   0  12   16.40    4.00   1
   2   0 -11   21.50    2.80   1
  -2   0  11   17.80    3.10   1
   2   0 -10  452.90   14.50   1
  -2   0  10  461.50   20.30   1
   2   0  -9   14.90    2.40   1
  -2   0   9   16.90    3.00   1
   2   0  -8  543.70   15.80   1
  -2   0   8  528.60   21.20   1
   2   0  -7   43.40    2.60   1
  -2   0   7   38.30    3.60   1
   2   0  -6   36.80    1.70   1
  -2   0   6   37.90    3.20   1
   2   0  -5  180.20    4.60   1
  -2   0   5  154.70    7.20   1
   2   0  -4  203.00    5.10   1
  -2   0   4  195.80    5.60   1
   2   0  -3  363.80    8.00   1
  -2   0   3  339.50    7.80   1
   2   0  -2 2003.30   66.50   1
  -2   0   2 1975.00   32.80   1
  -2   0  -1  174.00    6.40   1
   2   0   2    7.90    0.90   1
  -2   0  -2    4.80    0.90   1
   2   0   3 1270.40   24.90   1
  -2   0  -3 1224.60   29.10   1
   2   0   4  884.60   17.70   1
  -2   0  -4  842.60   20.50   1
   2   0   5 1293.50   26.00   1
  -2   0  -5 1283.00   30.40   1
   2   0   6  118.10    3.20   1
  -2   0  -6  127.60    3.90   1
   2   0   7  304.90    8.90   1
  -2   0  -7  304.20   12.70   1
   2   0   8  835.60   21.30   1
  -2   0  -8  880.40   33.60   1
   2   0   9    2.70    1.60   1
  -2   0  -9    2.80    2.70   1
   2   0  10   37.60    2.50   1
  -2   0 -10   39.60    4.30   1
   2   0  11   91.40    4.10   1
   2   0  12  286.70   10.50   1
   2   0  13    7.90    2.40   1
   2   0  14   65.00    4.30   1
   2   0  15    1.20    2.80   1
   2   0  16   -4.10    3.60   1
   2   0  17    8.50    2.90   1
   2   0  18   -5.10    2.90   1
  -2  -1  18   -3.20    3.30   1
  -2  -1  17   32.10    4.00   1
  -2  -1  16   -7.10    6.30   1
  -2  -1  15   58.00    6.80   1
  -2  -1  14   31.40    5.60   1
  -2  -1  13  200.40   12.10   1
  -2  -1  12  192.20   12.00   1
   2   1 -11   30.30    4.50   1
  -2  -1  11   29.30    4.00   1
   2   1 -10  259.20    9.00   1
  -2  -1  10  255.00   12.10   1
   2   1  -9  206.20    6.80   1
  -2  -1   9  197.00    9.40   1
   2   1  -8    6.00    1.80   1
  -2  -1   8    7.80    2.60   1
   2   1  -7   36.70    2.20   1
  -2  -1   7   39.00    3.10   1
   2   1  -6   94.30    3.30   1
  -2  -1   6   91.10    5.40   1
   2   1  -5  293.80    7.30   1
  -2  -1   5  283.50   13.00   1
   2   1  -4 1702.20   33.90   1
  -2  -1   4 1641.30   39.10   1
   2   1  -3  545.20   11.60   1
  -2  -1   3  548.10   10.60   1
   2   1  -2   30.50    2.40   1
  -2  -1   2   35.70    1.30   1
   2   1   3  316.80    8.20   1
  -2  -1  -3  310.50    8.30   1
   2   1   4   17.10    1.90   1
  -2  -1  -4   19.30    1.50   1
   2   1   5  933.90   23.40   1
  -2  -1  -5  931.30   22.90   1
   2   1   6  649.70   16.50   1
  -2  -1  -6  650.30   16.70   1
   2   1   7  487.70   12.60   1
  -2  -1  -7  522.20   14.20   1
   2   1   8  534.90   14.40   1
  -2  -1  -8  498.10   19.40   1
   2   1   9  542.90   14.40   1
  -2  -1  -9  524.60   21.50   1
   2   1  10    8.80    2.50   1
  -2  -1 -10    4.90    2.70   1
   2   1  11   72.50    4.00   1
   2   1  12   -2.20    2.70   1
   2   1  13   64.60    4.20   1
   2   1  14   29.90    2.80   1
   2   1  15   -0.30    2.60   1
   2   1  16   49.80    6.30   1
   2   1  17   12.00    4.90   1
   2   1  18    2.10    4.80   1
  -2  -2  17    1.50    2.40   1
  -2  -2  16   30.10    3.20   1
  -2  -2  15   52.60    4.10   1
  -2  -2  14    9.40    2.30   1
  -2  -2  13   53.20    4.10   1
   2   2 -12   44.60    5.20   1
  -2  -2  12   49.10    3.10   1
   2   2 -11   16.50    3.70   1
  -2  -2  11   16.20    2.30   1
   2   2 -10   23.20    2.50   1
  -2  -2  10   16.10    2.20   1
   2   2  -9  160.40    5.50   1
  -2  -2   9  158.10    6.10   1
   2   2  -8  282.00    8.60   1
  -2  -2   8  285.50    9.10   1
   2   2  -7   -1.10    1.20   1
  -2  -2   7   -2.50    1.80   1
   2   2  -6  343.60   10.30   1
  -2  -2   6  357.60   10.90   1
   2   2  -5    0.60    1.00   1
  -2  -2   5   -2.30    1.70   1
   2   2  -4   11.70    0.90   1
  -2  -2   4   11.90    0.80   1
   2   2  -3    1.60    0.70   1
  -2  -2   3    0.90    0.50   1
   2   2  -2   24.40    0.80   1
  -2  -2   2   24.20    1.20   1
  -2  -2   1  261.80    6.10   1
  -2  -2  -1  483.80   17.40   1
   2   2   2 2058.00   67.30   1
  -2  -2  -2 2200.50   71.60   1
   2   2   3   36.00    2.60   1
  -2  -2  -3   31.30    2.40   1
   2   2   4  363.40   10.80   1
  -2  -2  -4  355.70   10.00   1
   2   2   5   -2.20    1.60   1
  -2  -2  -5   -1.30    2.10   1
   2   2   6 1178.20   28.90   1
  -2  -2  -6 1264.40   32.30   1
   2   2   7    8.50    2.00   1
  -2  -2  -7    8.90    1.70   1
   2   2   8  272.70    8.40   1
  -2  -2  -8  278.90    8.00   1
   2   2   9   35.50    2.50   1
  -2  -2  -9   27.80    3.10   1
   2   2  10  151.60    6.50   1
  -2  -2 -10  128.10    8.20   1
   2   2  11    2.20    2.60   1
   2   2  12   21.60    3.00   1
   2   2  13   62.70    4.70   1
   2   2  14   56.90    4.00   1
   2   2  15    6.40    4.30   1
   2   2  16   42.80    6.10   1
   2   2  17   -3.90    4.80   1
   2   2  18    2.60    4.70   1
  -2  -3  17   12.70    6.20   1
  -2  -3  16    3.10    4.10   1
  -2  -3  15   13.00    2.50   1
  -2  -3  14   -1.10    2.40   1
  -2  -3  13   41.90    2.50   1
   2   3 -12   -0.20    2.20   1
  -2  -3  12    0.20    1.20   1
   2   3 -11  261.00   14.10   1
  -2  -3  11  258.00    7.60   1
   2   3 -10   35.30    3.60   1
  -2  -3  10   40.60    2.10   1
   2   3  -9   20.10    2.30   1
  -2  -3   9   25.00    1.60   1
   2   3  -8  158.80    5.30   1
  -2  -3   8  163.80    4.30   1
   2   3  -7   45.10    2.30   1
  -2  -3   7   41.40    1.50   1
   2   3  -6   12.60    1.90   1
  -2  -3   6   13.20    0.60   1
   2   3  -5    4.30    0.90   1
  -2  -3   5    7.30    1.80   1
   2   3  -4   80.20    1.90   1
  -2  -3   4   82.10    3.20   1
   2   3  -3  836.40   14.60   1
  -2  -3   3  863.10   21.60   1
   2   3  -2  142.70    4.50   1
  -2  -3   2  136.00    3.50   1
   2   3  -1 1827.40   43.50   1
  -2  -3   1 1837.70   35.30   1
   2   3   0 1455.50   34.70   1
  -2  -3   0 1429.00   35.90   1
   2   3   1   37.40    2.20   1
  -2  -3  -1   34.20    2.30   1
   2   3   2  429.40   11.40   1
  -2  -3  -2  412.00   11.50   1
   2   3   3  339.50    8.10   1
  -2  -3  -3  343.20   14.20   1
   2   3   4    0.90    1.40   1
  -2  -3  -4   -2.40    2.40   1
   2   3   5   85.50    3.20   1
  -2  -3  -5   87.60    3.70   1
   2   3   6  105.30    4.20   1
  -2  -3  -6  101.90    4.10   1
   2   3   7   50.40    3.10   1
  -2  -3  -7   45.80    2.70   1
   2   3   8  634.50   16.80   1
  -2  -3  -8  638.70   16.90   1
   2   3   9   33.60    2.60   1
  -2  -3  -9   30.20    2.60   1
   2   3  10  160.40    6.70   1
  -2  -3 -10  160.90    8.60   1
   2   3  11  288.40   11.10   1
   2   3  12   26.50    3.80   1
   2   3  13   92.30    7.80   1
   2   3  14   -2.30    5.20   1
   2   3  15   39.50    6.00   1
   2   3  16   22.70    4.60   1
   2   3  17   -2.40    6.50   1
   2   3  18   18.00    5.40   1
  -2  -4  16    6.80    4.20   1
  -2  -4  15    9.90    4.30   1
  -2  -4  14   67.60    4.50   1
  -2  -4  13   34.50    3.00   1
   2   4 -12    4.20    2.80   1
  -2  -4  12    1.90    0.90   1
   2   4 -11   95.10    6.30   1
  -2  -4  11   94.60    3.40   1
   2   4 -10   24.50    3.40   1
  -2  -4  10   24.70    1.30   1
   2   4  -9    2.60    1.80   1
  -2  -4   9    1.20    0.60   1
   2   4  -8  112.80    5.40   1
  -2  -4   8  108.70    4.30   1
   2   4  -7  500.10   13.90   1
  -2  -4   7  497.30   14.20   1
   2   4  -6  786.20   16.20   1
  -2  -4   6  790.20   19.90   1
   2   4  -5  132.20    2.80   1
  -2  -4   5  132.00    4.70   1
   2   4  -4  716.30   15.10   1
  -2  -4   4  736.00   18.70   1
   2   4  -3    1.20    0.70   1
  -2  -4   3    0.30    1.80   1
   2   4  -2  151.60    4.80   1
  -2  -4   2  149.70    5.40   1
   2   4  -1   88.10    3.50   1
  -2  -4   1   81.10    2.30   1
   2   4   0  288.60    8.50   1
  -2  -4   0  279.60    7.70   1
   2   4   1  414.60   10.90   1
  -2  -4  -1  401.30   11.20   1
   2   4   2   25.20    2.30   1
  -2  -4  -2   19.90    2.20   1
   2   4   3   35.80    2.20   1
  -2  -4  -3   37.80    2.30   1
   2   4   4  526.00   11.20   1
  -2  -4  -4  516.40   18.40   1
   2   4   5  108.60    3.30   1
  -2  -4  -5  117.80    6.20   1
   2   4   6  164.30    5.10   1
  -2  -4  -6  169.60    8.40   1
   2   4   7   -2.80    2.50   1
  -2  -4  -7    2.90    2.70   1
   2   4   8  344.60   10.80   1
  -2  -4  -8  364.30   12.50   1
   2   4   9   -0.10    2.50   1
  -2  -4  -9    3.40    3.00   1
   2   4  10  111.70    5.60   1
   2   4  11    8.60    2.80   1
   2   4  12   15.30    5.50   1
   2   4  13    3.80    3.40   1
   2   4  14   19.60    4.90   1
   2   4  15   71.70    6.70   1
   2   4  16    1.30    5.90   1
   2   4  17   35.40    5.80   1
   2   4  18    6.30    5.20   1
  -2  -5  15   14.00    5.10   1
  -2  -5  14    5.00    4.10   1
  -2  -5  13   21.70    4.90   1
  -2  -5  12    2.10    1.70   1
   2   5 -11  108.50    7.30   1
  -2  -5  11  128.20    6.00   1
   2   5 -10   11.90    2.50   1
  -2  -5  10   10.80    2.00   1
   2   5  -9  397.00   16.90   1
  -2  -5   9  383.30   12.40   1
   2   5  -8   -1.10    0.90   1
  -2  -5   8    1.10    1.90   1
   2   5  -7   40.70    1.60   1
  -2  -5   7   48.40    3.30   1
   2   5  -6  127.80    3.70   1
  -2  -5   6  129.90    5.10   1
   2   5  -5   55.50    3.10   1
  -2  -5   5   51.90    3.60   1
   2   5  -4   75.70    2.30   1
  -2  -5   4   77.70    3.60   1
   2   5  -3  148.00    3.80   1
  -2  -5   3  136.90    4.60   1
   2   5  -2   10.40    2.30   1
  -2  -5   2   15.40    1.90   1
   2   5  -1  328.90    9.20   1
  -2  -5   1  327.00    9.70   1
   2   5   0   22.40    2.20   1
  -2  -5   0   27.80    1.30   1
   2   5   1  198.30    6.10   1
  -2  -5  -1  176.70    6.90   1
   2   5   2  282.60    8.30   1
  -2  -5  -2  294.20    9.20   1
   2   5   3   12.70    2.40   1
  -2  -5  -3   11.90    2.80   1
   2   5   4   57.80    2.40   1
  -2  -5  -4   72.40    5.70   1
   2   5   5  330.60    8.60   1
  -2  -5  -5  319.60   13.50   1
   2   5   6   41.10    2.40   1
  -2  -5  -6   42.90    4.40   1
   2   5   7   72.00    3.10   1
  -2  -5  -7   80.50    6.50   1
   2   5   8  165.70    5.40   1
  -2  -5  -8  180.30   10.40   1
   2   5   9    3.80    2.90   1
  -2  -5  -9    2.10    5.30   1
   2   5  10  429.70   19.50   1
   2   5  11    5.60    3.70   1
   2   5  12  117.60    9.00   1
   2   5  13  103.50    8.30   1
   2   5  14   -0.10    4.00   1
   2   5  15   15.20    4.60   1
   2   5  16    3.30    4.60   1
   2   5  17    6.20    4.60   1
   2   5  18    7.60    5.20   1
  -2  -6  14    2.60    4.70   1
  -2  -6  13    5.10    4.60   1
  -2  -6  12  108.60    8.90   1
  -2  -6  11   14.50    2.50   1
  -2  -6  10   19.60    2.30   1
   2   6  -9   77.60    4.70   1
  -2  -6   9   97.90    4.60   1
   2   6  -8    2.70    1.20   1
  -2  -6   8   -0.50    2.30   1
   2   6  -7    3.50    2.20   1
  -2  -6   7    0.20    2.50   1
   2   6  -6    4.20    1.90   1
  -2  -6   6    3.90    3.00   1
   2   6  -5  350.20    9.70   1
  -2  -6   5  351.80   11.90   1
   2   6  -4  265.40    7.90   1
  -2  -6   4  261.40    8.70   1
   2   6  -3   42.30    2.10   1
  -2  -6   3   47.60    3.40   1
   2   6  -2  245.70    7.80   1
  -2  -6   2  233.70    7.70   1
   2   6  -1   45.40    2.70   1
  -2  -6   1   56.50    3.80   1
   2   6   0  135.60    5.20   1
  -2  -6   0  123.10    3.50   1
   2   6   1   79.80    4.10   1
  -2  -6  -1   77.80    2.20   1
   2   6   2   49.80    3.40   1
  -2  -6  -2   56.60    3.10   1
   2   6   3  159.40    6.00   1
  -2  -6  -3  155.00    5.50   1
   2   6   4  112.90    3.90   1
  -2  -6  -4  124.20    7.00   1
   2   6   5   59.10    3.10   1
  -2  -6  -5   59.80    4.90   1
   2   6   6  232.80    7.10   1
  -2  -6  -6  209.80   11.50   1
   2   6   7    4.70    3.80   1
  -2  -6  -7    6.00    3.90   1
   2   6   8   12.10    4.00   1
  -2  -6  -8   12.10    4.20   1
   2   6   9   29.00    4.20   1
  -2  -6  -9   33.70    5.10   1
   2   6  10    3.30    5.20   1
   2   6  11   -3.10    5.10   1
   2   6  12   20.80    5.70   1
   2   6  13    2.90    4.00   1
   2   6  14    1.10    3.80   1
   2   6  15    3.10    4.10   1
   2   6  16   11.10    5.20   1
   2   6  17   14.90    5.70   1
  -2  -7  13    2.30    5.00   1
  -2  -7  12    3.50    4.30   1
  -2  -7  11   -1.70    4.60   1
  -2  -7  10    3.30    5.60   1
  -2  -7   9   35.50    3.10   1
  -2  -7   8   12.80    2.50   1
   2   7  -7  124.30    7.60   1
  -2  -7   7  131.10    6.50   1
   2   7  -6   -1.90    1.60   1
  -2  -7   6    1.80    2.30   1
   2   7  -5   10.10    1.20   1
  -2  -7   5    7.70    2.10   1
   2   7  -4   22.70    1.80   1
  -2  -7   4   19.60    2.40   1
   2   7  -3    4.70    1.60   1
  -2  -7   3    2.90    2.20   1
   2   7  -2   59.10    3.20   1
  -2  -7   2   57.30    3.50   1
   2   7  -1    9.30    3.10   1
  -2  -7   1   13.10    2.40   1
   2   7   0   58.00    5.70   1
  -2  -7   0   58.00    2.40   1
   2   7   1   64.90    5.00   1
  -2  -7  -1   65.50    2.00   1
   2   7   2  137.70    9.90   1
  -2  -7  -2  147.60    3.80   1
   2   7   3   -0.60    4.60   1
  -2  -7  -3    1.90    1.10   1
   2   7   4   97.30    8.00   1
  -2  -7  -4   91.70    4.20   1
   2   7   5    7.30    3.30   1
  -2  -7  -5   -0.80    5.50   1
   2   7   6   51.40    6.20   1
  -2  -7  -6   43.80    5.20   1
   2   7   7   97.90    7.50   1
  -2  -7  -7   93.40    7.70   1
  -2  -7  -8    2.10    3.30   1
   2   7   9   31.10    4.80   1
   2   7  10   19.30    4.50   1
   2   7  11    8.10    3.80   1
   2   7  12   62.40    6.60   1
   2   7  13    2.10    4.10   1
   2   7  14    9.30    6.20   1
   2   7  15   13.50    5.40   1
   2   7  16    7.80    5.00   1
  -2  -8  11    8.30    6.40   1
  -2  -8  10   58.90    7.40   1
  -2  -8   9    0.50    4.30   1
  -2  -8   8    6.40    4.00   1
  -2  -8   7   34.00    3.10   1
  -2  -8   6    7.30    2.60   1
  -2  -8   5    8.90    2.30   1
   2   8  -4    6.20    2.30   1
  -2  -8   4    8.70    3.00   1
   2   8  -3  161.10    6.30   1
  -2  -8   3  163.00    7.00   1
   2   8  -2   30.10    2.40   1
  -2  -8   2   25.30    2.90   1
   2   8  -1   38.10    2.90   1
  -2  -8   1   45.90    3.40   1
   2   8   0   27.70    4.40   1
  -2  -8   0   28.20    1.60   1
  -2  -8  -1   -1.90    1.10   1
  -2  -8  -2   40.70    1.70   1
  -2  -8  -3    0.30    1.00   1
  -2  -8  -4   36.40    2.00   1
   2   8   5   -1.30    3.60   1
  -2  -8  -5    1.20    1.10   1
   2   8   6    0.90    3.60   1
  -2  -8  -6    5.10    1.40   1
   2   8   7   11.20    5.30   1
  -2  -8  -7   13.50    2.50   1
   2   8   8   -3.00    5.00   1
  -2  -8  -8    5.60    1.90   1
   2   8   9    6.50    4.20   1
   2   8  10   -7.10    3.80   1
   2   8  11   31.10    5.40   1
   2   8  12    2.70    6.00   1
   2   8  13   11.70    6.40   1
   2   8  14   -6.70    4.60   1
  -2  -9   8    9.80    5.00   1
  -2  -9   7    5.20    4.40   1
  -2  -9   6   31.00    6.40   1
  -2  -9   5   37.60    3.80   1
  -2  -9   4   10.00    2.90   1
  -2  -9   3   11.60    2.40   1
  -2  -9   2    2.00    2.40   1
  -2  -9   1    9.60    3.40   1
  -2  -9   0   10.90    2.70   1
  -2  -9  -1   36.20    3.20   1
  -2  -9  -2   45.30    2.60   1
  -2  -9  -3    1.10    1.30   1
   2   9   4   81.30    7.60   1
  -2  -9  -4   82.60    4.30   1
   2   9   5   -6.70    3.50   1
  -2  -9  -5    0.30    1.80   1
   2   9   6   40.30    5.60   1
  -2  -9  -6   40.30    3.30   1
   2   9   7    7.80    4.30   1
  -2  -9  -7    2.90    3.30   1
   2   9   8   35.50    5.00   1
  -2  -9  -8   17.80    3.10   1
   2   9   9   27.00    5.00   1
  -2  -9  -9   32.60    4.40   1
   2   9  10   -2.70    4.20   1
  -2  -9 -10    4.70    4.40   1
   2   9  11    8.70    4.20   1
  -2  -9 -11   -0.20    3.40   1
   2   9  12   18.50    4.70   1
   2   9  13   -5.00    6.50   1
  -2 -10   5    3.80    5.20   1
  -2 -10   4   -3.70    4.50   1
  -2 -10   3    6.60    4.80   1
  -2 -10   2    1.70    3.30   1
  -2 -10   1   28.90    3.80   1
  -2 -10   0   14.50    2.80   1
  -2 -10  -1    8.40    3.80   1
  -2 -10  -2   11.20    2.90   1
   2  10   3    5.70    4.00   1
  -2 -10  -3    2.80    3.20   1
   2  10   4    1.60    4.20   1
  -2 -10  -4   -0.10    3.70   1
   2  10   5   -4.90    5.90   1
   2  10   6   -2.60    5.70   1
   2  10   7   -8.00    4.40   1
  -2 -10  -7    4.50    3.80   1
   2  10   8    1.90    4.20   1
  -2 -10  -8    2.20    2.70   1
   2  10   9    5.90    4.10   1
  -2 -10  -9    0.80    2.80   1
   2  10  10    5.10    5.40   1
  -2 -10 -10    0.20    3.40   1
   3  -8  -6    2.40    3.80   1
   3  -8  -5   10.00    5.80   1
   3  -8  -4    2.90    4.80   1
   3  -8  -3    7.00    4.40   1
   3  -8  -2    3.90    4.20   1
   3  -8   0    5.00    4.20   1
   3  -8   1   29.60    4.00   1
   3  -8   2    6.30    3.00   1
   3  -7 -11   12.10    5.00   1
   3  -7 -10    0.20    4.30   1
  -3   7  10   -5.20    5.00   1
   3  -7  -9   12.70    4.50   1
  -3   7   9   -0.20    4.30   1
   3  -7  -8   44.10    5.40   1
  -3   7   8   52.80    5.80   1
   3  -7  -7    4.60    3.40   1
  -3   7   7   -1.10    2.70   1
   3  -7  -6   39.60    5.00   1
  -3   7   6   33.00    4.40   1
   3  -7  -5    8.40    4.70   1
  -3   7   5   -4.10    3.60   1
   3  -7  -4   13.60    3.60   1
  -3   7   4   17.80    3.50   1
   3  -7  -3    2.60    2.90   1
  -3   7   3   -0.10    3.40   1
   3  -7  -2   17.20    4.30   1
  -3   7   2   13.30    3.20   1
   3  -7  -1   -1.00    1.70   1
  -3   7   1    2.10    2.30   1
   3  -7   0    0.40    3.70   1
   3  -7   1    1.80    2.60   1
   3  -7   2   17.10    3.30   1
   3  -7   3    0.10    4.00   1
   3  -7   4   -1.20    3.90   1
   3  -7   5   11.60    3.80   1
   3  -7   6    5.90    4.40   1
   3  -7   7    0.90    3.70   1
   3  -6 -13    0.20    4.60   1
  -3   6  13    1.50    3.60   1
   3  -6 -12   11.60    6.60   1
  -3   6  12    2.30    5.10   1
   3  -6 -11   20.50    4.80   1
  -3   6  11   19.90    4.90   1
   3  -6 -10   -6.40    3.70   1
  -3   6  10   12.90    4.50   1
   3  -6  -9   13.90    4.20   1
  -3   6   9   12.00    4.30   1
   3  -6  -8    0.00    3.30   1
  -3   6   8    0.50    3.70   1
   3  -6  -7   21.30    4.20   1
  -3   6   7   15.80    3.30   1
   3  -6  -6    6.50    4.30   1
  -3   6   6   -3.00    3.40   1
   3  -6  -5   61.70    5.80   1
  -3   6   5   56.10    3.30   1
   3  -6  -4   15.60    3.60   1
  -3   6   4   20.70    2.30   1
   3  -6  -3    7.00    3.00   1
  -3   6   3   11.60    1.90   1
   3  -6  -2   44.80    4.90   1
  -3   6   2   35.40    2.70   1
   3  -6  -1    6.20    1.70   1
  -3   6   1    8.90    1.60   1
   3  -6   0  111.50    7.20   1
  -3   6   0  110.00    4.20   1
   3  -6   1    5.00    2.30   1
  -3   6  -1    1.80    1.70   1
   3  -6   2   50.50    4.80   1
  -3   6  -2   43.50    3.10   1
   3  -6   3   92.30    7.50   1
  -3   6  -3   97.20    6.10   1
   3  -6   4   12.40    3.20   1
  -3   6  -4   16.00    2.70   1
   3  -6   5   -2.10    2.50   1
  -3   6  -5    3.80    2.30   1
   3  -6   6    1.30    2.80   1
   3  -6   7    0.80    4.40   1
   3  -6   8   14.10    3.40   1
   3  -6   9    1.00    3.40   1
   3  -6  10   27.40    4.80   1
   3  -5 -14   33.10    6.10   1
  -3   5  14   50.40    5.60   1
   3  -5 -13   -2.40    3.90   1
  -3   5  13    3.20    4.70   1
   3  -5 -12   36.40    5.30   1
  -3   5  12   37.30    4.80   1
   3  -5 -11   12.40    4.10   1
  -3   5  11   13.10    3.40   1
   3  -5 -10   10.60    3.60   1
  -3   5  10   11.20    4.20   1
   3  -5  -9   66.70    6.20   1
  -3   5   9   50.90    5.80   1
   3  -5  -8    1.50    3.30   1
  -3   5   8   -0.60    1.90   1
   3  -5  -7  168.00   10.60   1
  -3   5   7  164.80    7.20   1
   3  -5  -6  164.30    9.10   1
  -3   5   6  160.30    6.30   1
   3  -5  -5   54.80    3.50   1
  -3   5   5   52.80    3.10   1
   3  -5  -4  106.80    7.40   1
  -3   5   4  106.80    5.00   1
   3  -5  -3   12.80    2.80   1
  -3   5   3   11.40    1.60   1
   3  -5  -2   24.80    4.20   1
  -3   5   2   23.90    1.50   1
   3  -5  -1    1.00    1.80   1
  -3   5   1   -0.30    1.20   1
   3  -5   0    9.80    2.10   1
  -3   5   0    6.70    1.50   1
   3  -5   1   -4.10    2.90   1
  -3   5  -1    2.30    1.10   1
   3  -5   2    0.40    1.90   1
  -3   5  -2   -0.20    1.00   1
   3  -5   3    8.20    2.60   1
  -3   5  -3    6.30    1.10   1
   3  -5   4   54.20    5.20   1
  -3   5  -4   58.20    2.20   1
   3  -5   5   24.40    4.10   1
  -3   5  -5   23.20    2.00   1
   3  -5   6   -2.00    3.80   1
  -3   5  -6    2.00    1.80   1
   3  -5   7   40.70    4.60   1
   3  -5   8   41.80    5.90   1
   3  -5   9   10.10    4.90   1
   3  -5  10    0.50    4.70   1
   3  -5  11   -0.20    3.50   1
   3  -5  12    0.80    6.80   1
   3  -4 -16    7.50    5.40   1
  -3   4  16    2.50    6.10   1
   3  -4 -15   -2.20    4.50   1
  -3   4  15    2.00    4.30   1
   3  -4 -14   23.50    6.60   1
  -3   4  14   11.60    4.00   1
   3  -4 -13    6.90    3.70   1
  -3   4  13    6.60    4.60   1
   3  -4 -12    9.80    4.80   1
  -3   4  12   -1.40    3.00   1
   3  -4 -11    8.50    5.00   1
  -3   4  11    6.20    4.10   1
   3  -4 -10   43.30    5.30   1
  -3   4  10   49.90    5.50   1
   3  -4  -9   55.50    5.70   1
  -3   4   9   41.50    3.10   1
   3  -4  -8   16.20    3.30   1
  -3   4   8   20.10    2.30   1
   3  -4  -7   20.10    3.70   1
  -3   4   7   20.70    2.20   1
   3  -4  -6   35.50    2.90   1
  -3   4   6   36.50    2.70   1
   3  -4  -5   47.90    3.50   1
  -3   4   5   48.20    2.40   1
   3  -4  -4    5.20    2.30   1
  -3   4   4    5.70    1.40   1
   3  -4  -3  142.00    8.40   1
  -3   4   3  122.30    3.40   1
   3  -4  -2   88.20    6.70   1
  -3   4   2   93.00    2.30   1
   3  -4  -1   31.70    2.10   1
  -3   4   1   27.90    1.40   1
   3  -4   0   93.40    4.00   1
  -3   4   0   92.30    2.70   1
   3  -4   1   34.40    2.90   1
  -3   4  -1   27.30    1.50   1
   3  -4   2  265.40   11.30   1
  -3   4  -2  259.00    5.50   1
   3  -4   3   23.60    3.50   1
  -3   4  -3   15.00    1.20   1
   3  -4   4  164.20    8.00   1
  -3   4  -4  158.60    3.40   1
   3  -4   5  326.90   15.10   1
  -3   4  -5  316.20    9.20   1
   3  -4   6   -0.50    3.70   1
  -3   4  -6   -2.30    1.50   1
   3  -4   7    1.90    2.30   1
  -3   4  -7    4.60    2.00   1
   3  -4   8    1.90    2.80   1
  -3   4  -8   -0.80    2.90   1
   3  -4   9    1.20    2.90   1
   3  -4  10   14.60    2.80   1
   3  -4  11   12.60    2.90   1
   3  -4  12   40.40    4.00   1
   3  -4  13    7.50    2.60   1
   3  -4  14   -2.60    3.90   1
   3  -3 -16   -5.80    4.50   1
  -3   3  16   -0.10    5.40   1
   3  -3 -15    8.40    4.20   1
  -3   3  15    5.80    5.20   1
   3  -3 -14    8.30    4.30   1
  -3   3  14    9.00    3.50   1
   3  -3 -13   68.10    6.30   1
  -3   3  13   69.40    6.30   1
   3  -3 -12  102.70    9.10   1
  -3   3  12   79.50    7.10   1
   3  -3 -11    5.90    3.60   1
  -3   3  11   12.50    2.70   1
   3  -3 -10   71.40    4.40   1
  -3   3  10   68.80    5.90   1
   3  -3  -9   16.10    2.80   1
  -3   3   9   13.50    2.70   1
   3  -3  -8   16.20    2.30   1
  -3   3   8   22.30    2.90   1
   3  -3  -7   83.90    4.70   1
  -3   3   7   87.30    4.20   1
   3  -3  -6    5.80    2.50   1
  -3   3   6    1.30    1.20   1
   3  -3  -5  308.60    9.70   1
  -3   3   5  317.10    8.20   1
   3  -3  -4  419.90   11.90   1
  -3   3   4  405.60    9.60   1
   3  -3  -3   99.70    3.80   1
  -3   3   3   95.80    2.50   1
   3  -3  -2  394.40   18.00   1
  -3   3   2  405.90    7.30   1
   3  -3  -1  170.00    5.60   1
  -3   3   1  167.00    4.00   1
   3  -3   0  100.80    3.80   1
  -3   3   0  102.40    2.40   1
   3  -3   1   75.30    4.50   1
  -3   3  -1   75.10    1.90   1
   3  -3   2   31.00    3.10   1
  -3   3  -2   29.40    1.20   1
   3  -3   3   10.10    3.10   1
  -3   3  -3    8.70    1.00   1
   3  -3   4   31.30    2.70   1
  -3   3  -4   30.40    1.10   1
   3  -3   5   -4.10    2.40   1
  -3   3  -5    0.70    1.20   1
   3  -3   6   30.40    2.70   1
  -3   3  -6   30.00    2.00   1
   3  -3   7   57.80    3.30   1
  -3   3  -7   57.00    3.60   1
   3  -3   8   26.90    2.70   1
  -3   3  -8   27.40    2.90   1
   3  -3   9   93.10    5.10   1
   3  -3  10   30.60    3.10   1
   3  -3  11   12.20    2.90   1
   3  -3  12   -0.50    3.10   1
   3  -3  13   -1.00    2.80   1
   3  -3  14    2.30    2.80   1
   3  -3  15    5.00    6.30   1
   3  -2 -17    8.50    4.30   1
  -3   2  17    5.60    4.00   1
   3  -2 -16   21.20    5.20   1
  -3   2  16   15.50    4.80   1
   3  -2 -15   27.70    4.40   1
  -3   2  15   21.50    4.20   1
   3  -2 -14    1.40    3.60   1
  -3   2  14   -7.60    4.50   1
   3  -2 -13    0.70    3.30   1
  -3   2  13   -1.60    4.30   1
   3  -2 -12   21.30    4.30   1
  -3   2  12   17.70    4.30   1
   3  -2 -11   -4.00    2.40   1
  -3   2  11   -2.20    2.80   1
   3  -2 -10   -0.50    1.90   1
  -3   2  10   -1.40    3.00   1
   3  -2  -9   17.00    2.20   1
  -3   2   9   27.00    4.30   1
   3  -2  -8  235.20    6.90   1
  -3   2   8  234.80   10.70   1
   3  -2  -7  228.50    7.80   1
  -3   2   7  226.50   10.80   1
   3  -2  -6  235.80    6.40   1
  -3   2   6  228.20   10.40   1
   3  -2  -5  153.10    4.00   1
  -3   2   5  156.30    4.30   1
   3  -2  -4  379.80   11.40   1
  -3   2   4  374.70    7.40   1
   3  -2  -3  321.00    8.80   1
  -3   2   3  307.80    5.40   1
   3  -2  -2  196.70    9.20   1
  -3   2   2  190.80    3.50   1
   3  -2  -1  290.10   12.50   1
  -3   2   1  298.20    5.80   1
   3  -2   0  453.50   11.70   1
  -3   2   0  467.30    8.60   1
   3  -2   1   -0.40    1.50   1
  -3   2  -1    0.50    0.80   1
   3  -2   2  177.10    5.50   1
  -3   2  -2  180.80    4.60   1
   3  -2   3   16.40    1.90   1
  -3   2  -3   16.40    1.00   1
   3  -2   4  298.40    9.10   1
  -3   2  -4  312.40    5.50   1
   3  -2   5    6.70    2.30   1
  -3   2  -5   13.10    1.50   1
   3  -2   6  305.50    8.70   1
  -3   2  -6  297.10    9.30   1
   3  -2   7  227.00    7.80   1
  -3   2  -7  201.50   11.20   1
   3  -2   8    6.60    2.90   1
  -3   2  -8    1.00    2.10   1
   3  -2   9   -2.10    2.00   1
  -3   2  -9   -2.60    3.40   1
   3  -2  10    7.20    2.60   1
   3  -2  11    6.30    3.10   1
   3  -2  12    1.20    3.30   1
   3  -2  13   22.60    3.10   1
   3  -2  14   25.30    3.40   1
   3  -2  15    7.10    2.70   1
   3  -2  16    7.30    3.50   1
   3  -1 -17    5.40    4.30   1
  -3   1  17    2.10    4.80   1
   3  -1 -16    2.10    3.80   1
  -3   1  16    4.60    4.20   1
   3  -1 -15    9.00    4.00   1
  -3   1  15    7.30    4.10   1
   3  -1 -14    1.50    3.10   1
  -3   1  14   -1.10    4.60   1
   3  -1 -13   12.20    3.80   1
  -3   1  13   11.60    4.60   1
   3  -1 -12   47.70    4.30   1
  -3   1  12   42.00    5.30   1
   3  -1 -11  263.30    9.70   1
  -3   1  11  277.10   14.60   1
   3  -1 -10  255.20    9.10   1
  -3   1  10  261.60   12.70   1
   3  -1  -9   82.80    3.10   1
  -3   1   9   85.40    4.90   1
   3  -1  -8  125.70    4.10   1
  -3   1   8  122.90    6.10   1
   3  -1  -7   26.70    1.90   1
  -3   1   7   30.60    2.70   1
   3  -1  -6  118.10    3.40   1
  -3   1   6  117.60    5.70   1
   3  -1  -5   67.30    2.50   1
  -3   1   5   65.90    2.80   1
   3  -1  -4  159.00    4.10   1
  -3   1   4  156.40    3.90   1
   3  -1  -3  514.40   11.40   1
  -3   1   3  509.80    9.60   1
   3  -1  -2  161.50    5.20   1
  -3   1   2  162.30    3.00   1
   3  -1  -1  383.30   15.40   1
  -3   1   1  405.00    6.80   1
   3  -1   0    4.10    0.80   1
  -3   1   0    5.50    0.70   1
   3  -1   1  536.10   13.80   1
  -3   1  -1  552.90    9.80   1
   3  -1   2    0.60    1.10   1
  -3   1  -2    0.70    0.80   1
   3  -1   3  544.20   13.50   1
  -3   1  -3  546.30   10.20   1
   3  -1   4    4.60    1.40   1
  -3   1  -4    4.00    0.80   1
   3  -1   5  208.90    6.30   1
  -3   1  -5  199.90    4.90   1
   3  -1   6  204.00    6.80   1
  -3   1  -6  191.30    9.10   1
   3  -1   7   49.70    2.60   1
  -3   1  -7   45.30    4.10   1
   3  -1   8    5.00    2.00   1
  -3   1  -8    2.50    3.00   1
   3  -1   9   69.80    4.00   1
  -3   1  -9   69.30    5.40   1
   3  -1  10   80.60    4.30   1
   3  -1  11  217.60    8.80   1
   3  -1  12    6.30    2.80   1
   3  -1  13   26.80    3.80   1
   3  -1  14    1.00    3.00   1
   3  -1  15    1.80    3.50   1
   3  -1  16    9.60    3.10   1
   3  -1  17    7.60    3.70   1
   3   0 -17    0.90    3.90   1
  -3   0  17   -5.70    6.30   1
   3   0 -16   23.60    5.60   1
  -3   0  16   18.10    6.40   1
   3   0 -15   -4.00    3.20   1
  -3   0  15   -1.80    3.70   1
   3   0 -14   75.30    6.50   1
  -3   0  14   73.70    7.50   1
   3   0 -13   67.40    5.90   1
  -3   0  13   66.00    6.30   1
   3   0 -12    5.70    4.30   1
  -3   0  12    0.80    3.20   1
   3   0 -11   21.00    2.60   1
  -3   0  11   28.40    4.80   1
   3   0 -10   -0.30    1.80   1
  -3   0  10   -0.60    2.60   1
   3   0  -9   64.80    2.70   1
  -3   0   9   74.60    5.80   1
   3   0  -8    7.10    1.70   1
  -3   0   8    4.70    2.30   1
   3   0  -7  114.60    3.30   1
  -3   0   7  100.10    5.30   1
   3   0  -6 1254.40   25.10   1
  -3   0   6 1160.40   41.30   1
   3   0  -5   20.50    1.40   1
  -3   0   5   23.30    1.70   1
   3   0  -4 1238.30   24.20   1
  -3   0   4 1305.60   26.50   1
   3   0  -3  117.00    3.30   1
  -3   0   3  111.30    2.60   1
   3   0  -2 1291.90   31.90   1
  -3   0   2 1295.90   22.40   1
   3   0  -1 1361.00   33.10   1
  -3   0   1 1373.80   23.60   1
   3   0   0  973.20   24.80   1
  -3   0   0  984.30   20.30   1
   3   0   1 1086.50   25.70   1
  -3   0  -1 1092.30   18.60   1
   3   0   2  940.70   22.90   1
  -3   0  -2  939.70   16.50   1
   3   0   3  121.50    3.10   1
  -3   0  -3  117.00    3.00   1
   3   0   4  170.10    3.80   1
  -3   0  -4  180.70    5.40   1
   3   0   5    3.30    0.90   1
  -3   0  -5    4.80    1.10   1
   3   0   6  382.50    8.80   1
  -3   0  -6  381.10   10.10   1
   3   0   7    1.60    1.20   1
  -3   0  -7    0.70    1.30   1
   3   0   8  423.20    9.90   1
  -3   0  -8  422.70   17.90   1
   3   0   9  154.80    4.40   1
  -3   0  -9  160.80    9.00   1
   3   0  10   34.00    2.10   1
  -3   0 -10   36.80    3.80   1
   3   0  11    2.60    1.40   1
   3   0  12   -1.00    1.20   1
   3   0  13   14.70    1.70   1
   3   0  14    4.80    2.40   1
   3   0  15   17.90    3.30   1
   3   0  16   35.40    4.60   1
   3   0  17   -4.90    3.00   1
   3   1 -17   29.20    6.20   1
  -3  -1  17   29.70    3.70   1
   3   1 -16   50.80    6.20   1
  -3  -1  16   55.00    5.20   1
   3   1 -15    6.00    3.50   1
  -3  -1  15   -3.40    3.70   1
   3   1 -14   32.20    4.20   1
  -3  -1  14   35.70    5.90   1
   3   1 -13   53.40    4.70   1
   3   1 -12   20.00    3.10   1
  -3  -1  12   18.00    5.00   1
   3   1 -11  145.70    7.40   1
  -3  -1  11  122.60    7.70   1
   3   1 -10   10.80    1.90   1
  -3  -1  10   10.00    3.40   1
   3   1  -9  666.70   15.60   1
  -3  -1   9  618.70   24.20   1
   3   1  -8  418.50    9.70   1
  -3  -1   8  394.10   15.50   1
   3   1  -7  178.70    4.80   1
  -3  -1   7  191.10    8.30   1
   3   1  -6  360.10    8.70   1
  -3  -1   6  361.30   14.30   1
   3   1  -5   80.50    2.50   1
  -3  -1   5   71.90    3.00   1
   3   1  -4  532.50   11.30   1
  -3  -1   4  528.40    9.20   1
   3   1  -3   -0.30    1.00   1
  -3  -1   3    1.50    0.80   1
   3   1  -2   14.10    1.00   1
  -3  -1   2   14.40    0.90   1
   3   1  -1  510.00   10.50   1
  -3  -1   1  508.10    8.30   1
   3   1   0 1057.10   21.10   1
  -3  -1   0 1083.80   18.70   1
   3   1   1  812.10   14.20   1
  -3  -1  -1  801.50   16.90   1
   3   1   2  138.20    3.60   1
  -3  -1  -2  133.90    4.20   1
   3   1   3  182.80    4.30   1
  -3  -1  -3  174.50    5.10   1
   3   1   4   -1.20    1.10   1
  -3  -1  -4    1.80    1.20   1
   3   1   5  326.50    7.40   1
  -3  -1  -5  321.40    8.50   1
   3   1   6   28.70    1.80   1
  -3  -1  -6   30.00    1.90   1
   3   1   7   56.70    2.40   1
  -3  -1  -7   59.40    2.60   1
   3   1   8   66.60    3.10   1
  -3  -1  -8   66.00    3.10   1
   3   1   9   -0.40    2.00   1
  -3  -1  -9   -0.20    2.30   1
   3   1  10   17.90    2.30   1
  -3  -1 -10   12.20    3.00   1
   3   1  11   31.40    2.60   1
   3   1  12  151.30    6.70   1
   3   1  13  100.00    5.10   1
   3   1  14    5.80    2.20   1
   3   1  15    2.40    3.90   1
   3   1  16    2.10    3.10   1
   3   1  17   11.20    4.00   1
   3   1  18   -0.40    3.60   1
   3   2 -17    7.40    3.50   1
  -3  -2  17   -5.00    3.50   1
   3   2 -16   -0.60    3.20   1
  -3  -2  16   -0.60    2.50   1
   3   2 -15    6.40    3.00   1
  -3  -2  15    1.00    3.10   1
   3   2 -14   26.90    3.60   1
  -3  -2  14   30.80    2.90   1
   3   2 -13    3.10    2.80   1
  -3  -2  13    1.20    2.60   1
   3   2 -12   82.30    5.60   1
  -3  -2  12   89.70    4.80   1
   3   2 -11  133.50    5.90   1
  -3  -2  11  126.20    5.70   1
   3   2 -10   48.60    2.70   1
  -3  -2  10   46.50    2.90   1
   3   2  -9    7.60    1.50   1
  -3  -2   9    7.60    2.30   1
   3   2  -8   28.80    1.80   1
  -3  -2   8   29.20    2.60   1
   3   2  -7    2.10    1.30   1
  -3  -2   7    0.40    1.80   1
   3   2  -6    3.30    1.30   1
  -3  -2   6    4.20    1.70   1
   3   2  -5  283.10    6.50   1
  -3  -2   5  285.90    5.90   1
   3   2  -4  916.20   18.70   1
  -3  -2   4  945.50   17.00   1
   3   2  -3   19.70    1.20   1
  -3  -2   3   19.50    0.90   1
   3   2  -2 1064.00   18.40   1
  -3  -2   2 1057.80   16.60   1
   3   2  -1    8.30    0.90   1
  -3  -2   1    5.50    0.90   1
   3   2   0  780.60   16.10   1
  -3  -2   0  756.70   15.60   1
   3   2   1  247.30    5.80   1
  -3  -2  -1  240.90    6.80   1
   3   2   2  355.80    8.10   1
  -3  -2  -2  360.60   15.10   1
   3   2   3  547.20   13.60   1
  -3  -2  -3  541.60   15.50   1
   3   2   4  861.30   22.10   1
  -3  -2  -4  866.10   22.60   1
   3   2   5  233.50    6.80   1
  -3  -2  -5  236.00    6.90   1
   3   2   6   15.60    1.60   1
  -3  -2  -6   16.10    1.90   1
   3   2   7  133.60    4.60   1
  -3  -2  -7  145.60    5.00   1
   3   2   8   85.00    3.70   1
  -3  -2  -8   77.90    3.10   1
   3   2   9  129.40    4.80   1
  -3  -2  -9  133.70    5.20   1
   3   2  10  274.90    9.20   1
  -3  -2 -10  273.50   13.60   1
   3   2  11   12.20    2.30   1
   3   2  12    1.20    2.00   1
   3   2  13   15.80    2.40   1
   3   2  14   31.10    3.30   1
   3   2  15    0.00    5.20   1
   3   2  16   18.40    6.70   1
   3   2  17    6.30    4.10   1
   3   2  18   12.40    4.80   1
   3   3 -17   11.70    3.40   1
  -3  -3  17   10.50    5.10   1
   3   3 -16   -1.90    2.60   1
  -3  -3  16   -4.70    2.90   1
   3   3 -15   73.00    6.30   1
  -3  -3  15   61.20    4.40   1
   3   3 -14   33.90    4.40   1
  -3  -3  14   40.60    3.60   1
   3   3 -13   25.80    3.30   1
  -3  -3  13   24.40    2.80   1
   3   3 -12   17.10    2.30   1
  -3  -3  12   19.80    2.50   1
   3   3 -11    8.90    2.00   1
  -3  -3  11    5.30    2.10   1
   3   3 -10   34.80    2.60   1
  -3  -3  10   39.10    3.10   1
   3   3  -9   73.90    3.10   1
  -3  -3   9   74.90    4.20   1
   3   3  -8   37.20    2.00   1
  -3  -3   8   35.90    2.80   1
   3   3  -7  466.60   11.10   1
  -3  -3   7  449.70    9.50   1
   3   3  -6   75.70    2.40   1
  -3  -3   6   74.90    2.20   1
   3   3  -5  155.40    3.90   1
  -3  -3   5  153.70    5.30   1
   3   3  -4   49.80    1.50   1
  -3  -3   4   49.40    1.90   1
   3   3  -3    6.90    0.90   1
  -3  -3   3    4.80    0.70   1
   3   3  -2   96.30    2.60   1
  -3  -3   2   93.10    2.40   1
   3   3  -1   -0.50    1.00   1
  -3  -3   1    1.60    0.80   1
   3   3   0  421.90   11.40   1
  -3  -3   0  405.90   11.40   1
   3   3   1  292.50    7.70   1
  -3  -3  -1  273.00    7.60   1
   3   3   2   35.70    1.60   1
  -3  -3  -2   32.00    2.40   1
   3   3   3  378.40    8.40   1
  -3  -3  -3  351.00   14.30   1
   3   3   4 1007.60   20.50   1
  -3  -3  -4  960.90   33.70   1
   3   3   5  400.10   10.80   1
  -3  -3  -5  388.30   11.20   1
   3   3   6  147.60    5.20   1
  -3  -3  -6  151.70    5.10   1
   3   3   7  820.50   21.40   1
  -3  -3  -7  848.00   22.00   1
   3   3   8   96.30    4.30   1
  -3  -3  -8   90.20    4.10   1
   3   3   9  223.30    7.90   1
  -3  -3  -9  228.70    7.80   1
   3   3  10   -0.20    2.00   1
  -3  -3 -10    0.50    2.40   1
   3   3  11    6.70    2.60   1
   3   3  12   12.60    2.80   1
   3   3  13    8.40    3.30   1
   3   3  14   64.40    7.10   1
   3   3  15   35.70    5.60   1
   3   3  16    0.10    5.80   1
   3   3  17   -0.50    4.50   1
   3   3  18    1.30    4.70   1
  -3  -4  16    6.70    6.40   1
  -3  -4  15    0.40    2.20   1
   3   4 -14   -2.80    3.00   1
  -3  -4  14   -1.50    2.30   1
   3   4 -13   44.20    4.50   1
  -3  -4  13   47.70    3.80   1
   3   4 -12   30.10    2.50   1
  -3  -4  12   29.30    3.40   1
   3   4 -11   50.10    3.10   1
  -3  -4  11   51.50    3.40   1
   3   4 -10  191.80    6.70   1
  -3  -4  10  182.60    6.60   1
   3   4  -9   44.20    2.60   1
  -3  -4   9   46.80    3.20   1
   3   4  -8  147.00    4.30   1
  -3  -4   8  146.60    5.60   1
   3   4  -7   -0.70    1.30   1
  -3  -4   7    2.70    2.40   1
   3   4  -6   18.60    1.20   1
  -3  -4   6   22.60    2.60   1
   3   4  -5   80.90    2.10   1
  -3  -4   5   75.00    3.50   1
   3   4  -4  105.30    2.90   1
  -3  -4   4  105.60    4.10   1
   3   4  -3 1574.90   39.30   1
  -3  -4   3 1439.90   28.70   1
   3   4  -2  606.40   15.20   1
  -3  -4   2  587.60   10.70   1
   3   4  -1    2.40    2.10   1
  -3  -4   1    1.30    0.60   1
   3   4   0 2033.40   47.50   1
  -3  -4   0 1953.10   45.60   1
   3   4   1   80.80    3.20   1
  -3  -4  -1   81.70    3.40   1
   3   4   2 1698.20   40.40   1
  -3  -4  -2 1656.20   40.30   1
   3   4   3    3.00    1.50   1
  -3  -4  -3    9.70    4.80   1
   3   4   4  356.70    8.40   1
  -3  -4  -4  345.30   13.90   1
   3   4   5  240.40    5.80   1
  -3  -4  -5  243.90   10.60   1
   3   4   6   46.10    2.50   1
  -3  -4  -6   49.00    4.80   1
   3   4   7   -3.10    2.10   1
  -3  -4  -7    2.60    2.40   1
   3   4   8    1.20    2.80   1
  -3  -4  -8    3.30    2.40   1
   3   4   9    8.90    2.50   1
  -3  -4  -9    7.00    2.90   1
   3   4  10    8.20    2.70   1
  -3  -4 -10   10.40    3.70   1
   3   4  11   64.70    4.40   1
  -3  -4 -11   63.50    5.20   1
   3   4  12   68.00    5.90   1
   3   4  13    1.90    5.00   1
   3   4  14   -5.90    3.50   1
   3   4  15   14.50    5.60   1
   3   4  16   23.40    5.30   1
   3   4  17   -2.00    4.50   1
   3   4  18   19.50    7.60   1
  -3  -5  15   23.90    5.80   1
  -3  -5  14    8.20    4.30   1
  -3  -5  13   49.30    3.90   1
   3   5 -12   11.40    2.00   1
  -3  -5  12   14.90    2.70   1
   3   5 -11    7.00    1.50   1
  -3  -5  11   10.00    2.40   1
   3   5 -10   26.20    1.90   1
  -3  -5  10   31.00    3.50   1
   3   5  -9   11.60    1.40   1
  -3  -5   9    7.00    2.10   1
   3   5  -8   55.80    2.40   1
  -3  -5   8   58.30    3.60   1
   3   5  -7   86.20    3.00   1
  -3  -5   7   88.90    4.20   1
   3   5  -6   85.00    2.20   1
  -3  -5   6   88.60    4.20   1
   3   5  -5  462.10   13.30   1
  -3  -5   5  437.60   12.70   1
   3   5  -4    6.30    2.30   1
  -3  -5   4   16.00    2.50   1
   3   5  -3  383.10   10.90   1
  -3  -5   3  378.50   11.00   1
   3   5  -2   13.10    2.40   1
  -3  -5   2   18.60    1.20   1
   3   5  -1  308.90    8.90   1
  -3  -5   1  293.50    5.70   1
   3   5   0   62.40    3.00   1
  -3  -5   0   58.10    3.50   1
   3   5   1  133.60    4.80   1
  -3  -5  -1  132.80    4.70   1
   3   5   2  175.90    5.90   1
  -3  -5  -2  170.40    5.70   1
   3   5   3   -4.10    1.70   1
  -3  -5  -3   -1.50    2.10   1
   3   5   4   28.30    2.10   1
  -3  -5  -4   35.60    5.20   1
   3   5   5   40.50    2.30   1
  -3  -5  -5   34.10    3.90   1
   3   5   6  384.90    9.20   1
  -3  -5  -6  378.00   17.60   1
   3   5   7  192.40    5.60   1
  -3  -5  -7  208.70   11.30   1
   3   5   8  141.10    4.80   1
  -3  -5  -8  141.40    8.40   1
   3   5   9  225.70    8.60   1
  -3  -5  -9  225.20   11.60   1
   3   5  10    6.40    3.90   1
  -3  -5 -10   13.80    4.00   1
   3   5  11   52.30    5.30   1
  -3  -5 -11   57.70    6.70   1
   3   5  12   46.40    5.50   1
   3   5  13   19.10    6.00   1
   3   5  14   31.10    5.40   1
   3   5  15   -1.70    4.20   1
   3   5  16   14.60    6.40   1
   3   5  17    8.70    4.70   1
  -3  -6  14    4.20    4.80   1
  -3  -6  13    6.10    4.50   1
  -3  -6  12    4.90    3.10   1
  -3  -6  11   51.70    4.10   1
  -3  -6  10   28.20    3.00   1
   3   6  -9   64.90    4.10   1
  -3  -6   9   79.80    4.10   1
   3   6  -8  349.30   14.00   1
  -3  -6   8  366.50   12.30   1
   3   6  -7    3.10    2.50   1
  -3  -6   7   -5.20    2.40   1
   3   6  -6  218.00   11.90   1
  -3  -6   6  241.60    8.60   1
   3   6  -5    5.70    3.20   1
  -3  -6   5    6.50    2.50   1
   3   6  -4   85.80    2.70   1
  -3  -6   4   84.80    4.00   1
   3   6  -3   58.80    2.00   1
  -3  -6   3   57.00    3.80   1
   3   6  -2    2.00    2.10   1
  -3  -6   2    5.00    2.40   1
   3   6  -1  632.40   18.10   1
  -3  -6   1  621.90   17.30   1
   3   6   0  198.80    7.20   1
  -3  -6   0  215.00    7.90   1
   3   6   1   -2.70    2.00   1
  -3  -6  -1    4.80    2.80   1
   3   6   2  651.20   18.00   1
  -3  -6  -2  606.40   16.20   1
   3   6   3   33.20    2.90   1
  -3  -6  -3   39.10    3.30   1
   3   6   4  273.80    7.10   1
  -3  -6  -4  280.40   11.80   1
   3   6   5   29.20    3.10   1
  -3  -6  -5   25.60    5.90   1
   3   6   6   26.70    2.60   1
  -3  -6  -6   34.30    4.80   1
   3   6   7  207.40   12.10   1
  -3  -6  -7  232.50   12.90   1
   3   6   8   10.00    4.20   1
  -3  -6  -8    4.20    4.40   1
   3   6   9    0.20    3.80   1
  -3  -6  -9   17.30    5.80   1
   3   6  10   16.10    5.60   1
  -3  -6 -10    8.60    3.70   1
   3   6  11   -6.70    5.30   1
  -3  -6 -11   -1.80    3.80   1
   3   6  12   -4.00    5.00   1
   3   6  13   32.40    5.90   1
   3   6  14    2.70    3.50   1
   3   6  15   -7.90    3.80   1
   3   6  16    9.20    5.20   1
   3   6  17   11.20    5.40   1
  -3  -7  13    6.20    5.70   1
  -3  -7  12   10.80    4.60   1
  -3  -7  11   76.60    9.40   1
  -3  -7  10   -1.60    2.40   1
  -3  -7   9   33.00    2.90   1
  -3  -7   8    7.70    2.80   1
   3   7  -7   -0.50    1.90   1
  -3  -7   7   -0.50    2.70   1
   3   7  -6    1.60    2.80   1
  -3  -7   6    9.90    2.20   1
   3   7  -5    8.80    3.00   1
  -3  -7   5    7.90    2.60   1
   3   7  -4   20.90    1.60   1
  -3  -7   4   20.10    2.70   1
   3   7  -3   98.00    3.90   1
  -3  -7   3  101.60    4.80   1
   3   7  -2    5.60    3.10   1
  -3  -7   2    3.00    3.00   1
   3   7  -1   25.70    4.60   1
  -3  -7   1   29.00    3.10   1
   3   7   0    5.80    3.10   1
  -3  -7   0    6.60    0.90   1
   3   7   1   39.10    5.80   1
  -3  -7  -1   51.10    2.30   1
   3   7   2   13.40    5.20   1
  -3  -7  -2   23.70    3.40   1
   3   7   3   55.50    5.50   1
  -3  -7  -3   82.30    4.70   1
   3   7   4   94.60    8.50   1
  -3  -7  -4   88.20    7.80   1
   3   7   5   32.70    4.40   1
  -3  -7  -5   38.40    6.60   1
   3   7   6   20.90    5.40   1
  -3  -7  -6   11.80    4.40   1
   3   7   7    4.60    3.00   1
  -3  -7  -7    1.10    4.00   1
   3   7   8  131.80    8.00   1
  -3  -7  -8  142.30    9.70   1
   3   7   9   18.30    5.00   1
  -3  -7  -9   22.50    4.90   1
   3   7  10  115.40    8.40   1
  -3  -7 -10   90.80    7.80   1
   3   7  11   16.20    4.20   1
  -3  -7 -11   13.60    4.10   1
   3   7  12    4.00    3.90   1
   3   7  13   19.30    6.00   1
   3   7  14    7.50    4.50   1
   3   7  15    3.40    4.60   1
   3   7  16   -1.30    6.60   1
  -3  -8  11    1.30    4.10   1
  -3  -8  10    8.00    5.00   1
  -3  -8   9   41.50    7.10   1
  -3  -8   8   -4.90    3.80   1
  -3  -8   7   43.10    4.20   1
  -3  -8   6   79.20    5.20   1
   3   8  -5    6.80    2.60   1
  -3  -8   5   16.00    2.80   1
   3   8  -4   35.20    2.10   1
  -3  -8   4   39.50    4.10   1
   3   8  -3    0.10    1.30   1
  -3  -8   3   -4.30    2.60   1
   3   8  -2   39.80    2.60   1
  -3  -8   2   61.10    4.10   1
  -3  -8   1   23.70    3.80   1
  -3  -8   0   17.30    3.50   1
  -3  -8  -1  159.20    5.20   1
  -3  -8  -2   16.60    1.10   1
  -3  -8  -3   18.10    1.30   1
   3   8   4   56.80    6.40   1
  -3  -8  -4   54.50    5.80   1
   3   8   5   60.60    5.30   1
  -3  -8  -5   60.20    5.50   1
   3   8   6   20.60    3.90   1
  -3  -8  -6   23.90    5.70   1
   3   8   7    8.30    4.10   1
  -3  -8  -7    8.40    3.70   1
   3   8   8   13.30    3.80   1
  -3  -8  -8    8.10    3.90   1
   3   8   9   -2.40    5.80   1
  -3  -8  -9    4.00    4.10   1
   3   8  10    0.70    5.40   1
  -3  -8 -10   -5.70    6.30   1
   3   8  11    9.60    5.60   1
   3   8  12   12.50    4.00   1
   3   8  13   -0.70    4.50   1
   3   8  14    3.40    4.70   1
   3   8  15   24.40    7.40   1
  -3  -9   9   31.40    5.80   1
  -3  -9   8    1.70    4.60   1
  -3  -9   7   23.40    5.40   1
  -3  -9   6    1.50    2.40   1
  -3  -9   5    9.00    2.90   1
  -3  -9   4    8.90    2.60   1
  -3  -9   3    1.70    2.90   1
  -3  -9   2   46.70    4.10   1
  -3  -9   1   18.00    3.00   1
  -3  -9   0   25.30    3.70   1
  -3  -9  -1   11.30    3.10   1
  -3  -9  -2   68.30    3.00   1
  -3  -9  -3   37.80    2.30   1
   3   9   4   23.70    4.80   1
  -3  -9  -4   27.10    2.70   1
   3   9   5   49.10    5.20   1
  -3  -9  -5   46.80    3.30   1
   3   9   6   29.50    4.90   1
  -3  -9  -6   29.10    2.90   1
   3   9   7   13.10    4.80   1
  -3  -9  -7   13.00    4.50   1
   3   9   8   30.90    5.50   1
  -3  -9  -8   25.60    6.60   1
   3   9   9   -0.30    3.80   1
  -3  -9  -9    5.10    6.10   1
   3   9  10   44.80    6.30   1
   3   9  11    7.60    6.00   1
   3   9  12   15.70    6.70   1
   3   9  13    5.40    4.40   1
  -3 -10   6   -5.80    4.50   1
  -3 -10   5   20.10    6.00   1
  -3 -10   4   26.70    3.60   1
  -3 -10   3    9.10    2.90   1
  -3 -10   2   19.20    3.40   1
  -3 -10   1   -3.50    2.50   1
  -3 -10   0   11.40    3.10   1
  -3 -10  -1    7.10    2.80   1
  -3 -10  -2    6.90    3.40   1
  -3 -10  -3   45.00    4.70   1
   3  10   4    3.30    4.00   1
  -3 -10  -4    3.60    6.10   1
   3  10   5    3.20    4.50   1
  -3 -10  -5    3.70    4.50   1
   3  10   6    1.40    4.20   1
  -3 -10  -6    4.70    1.80   1
   3  10   7   15.90    5.50   1
  -3 -10  -7    2.90    2.60   1
   3  10   8    0.10    4.30   1
  -3 -10  -8   -0.70    2.10   1
   3  10   9   -0.50    6.30   1
  -3 -10  -9   -0.10    2.90   1
   3  10  10    2.40    4.70   1
  -3 -10 -10    8.50    3.40   1
   3  10  11    1.80    4.60   1
  -3 -10 -11   -2.70    3.90   1
  -3 -11   1    3.20    2.90   1
  -3 -11   0    8.00    3.80   1
  -3 -11  -1   -1.20    3.00   1
  -3 -11  -2    1.10    4.30   1
   3  11   3   14.70    7.10   1
  -3 -11  -3   -2.60    4.60   1
   3  11   4   23.10    4.90   1
  -3 -11  -4   25.40    7.20   1
   3  11   5   -1.50    4.90   1
  -3 -11  -5   -2.90    4.50   1
   3  11   6    2.70    6.90   1
  -3 -11  -6    8.40    5.60   1
   4  -7  -8   24.10    4.80   1
   4  -7  -7   -3.90    3.90   1
   4  -7  -6   -4.70    5.30   1
   4  -7  -5    6.20    3.70   1
   4  -7  -4   11.90    3.90   1
   4  -7  -3    2.60    4.20   1
   4  -7  -2   12.20    4.90   1
   4  -6 -11   -0.60    6.10   1
   4  -6 -10   -0.70    4.30   1
   4  -6  -9    8.80    4.10   1
   4  -6  -8   15.80    4.50   1
   4  -6  -7    6.40    3.90   1
   4  -6  -6    7.20    3.90   1
  -4   6   6    3.20    2.00   1
   4  -6  -5    7.30    3.40   1
  -4   6   5   10.90    3.10   1
   4  -6  -4   35.80    5.00   1
  -4   6   4   33.60    3.80   1
   4  -6  -3   41.50    4.90   1
  -4   6   3   44.70    4.40   1
   4  -6  -2   -0.70    3.00   1
  -4   6   2   -1.30    2.00   1
   4  -6  -1   44.60    5.20   1
  -4   6   1   43.60    3.00   1
   4  -6   0   21.40    3.30   1
  -4   6   0   29.70    4.40   1
   4  -6   1    1.70    3.30   1
  -4   6  -1    4.60    2.60   1
   4  -6   2   24.30    3.90   1
  -4   6  -2   23.30    3.30   1
   4  -6   3    0.30    2.20   1
  -4   6  -3    4.20    3.10   1
   4  -6   4   18.00    3.70   1
  -4   6  -4   13.90    2.80   1
   4  -6   5    9.70    3.90   1
   4  -6   6   29.40    4.50   1
   4  -6   7   43.00    5.20   1
   4  -6   8    0.10    4.60   1
   4  -5 -13   24.50    7.20   1
   4  -5 -12   10.10    4.50   1
  -4   5  12    3.70    4.60   1
   4  -5 -11   22.50    5.60   1
  -4   5  11   19.70    3.30   1
   4  -5 -10   36.80    6.40   1
  -4   5  10   31.50    4.20   1
   4  -5  -9   -3.30    3.90   1
  -4   5   9    4.10    3.50   1
   4  -5  -8   92.80    8.80   1
  -4   5   8   96.90    7.30   1
   4  -5  -7    5.80    5.10   1
  -4   5   7    8.50    2.30   1
   4  -5  -6   88.50    7.70   1
  -4   5   6   94.00    6.00   1
   4  -5  -5   29.80    5.00   1
  -4   5   5   23.80    3.00   1
   4  -5  -4   20.70    3.90   1
  -4   5   4   18.50    1.90   1
   4  -5  -3   86.10    7.10   1
  -4   5   3   94.00    3.70   1
   4  -5  -2   25.30    3.70   1
  -4   5   2   30.10    1.70   1
   4  -5  -1    1.00    3.90   1
  -4   5   1    5.20    1.10   1
   4  -5   0   21.50    3.10   1
  -4   5   0   21.20    1.70   1
   4  -5   1   14.90    3.00   1
  -4   5  -1   16.40    1.50   1
   4  -5   2   41.20    4.00   1
  -4   5  -2   46.50    3.00   1
   4  -5   3   28.80    4.10   1
  -4   5  -3   36.50    2.00   1
   4  -5   4   28.10    3.90   1
  -4   5  -4   34.40    3.70   1
   4  -5   5    1.20    2.50   1
  -4   5  -5    8.90    2.60   1
   4  -5   6    2.00    2.80   1
  -4   5  -6   -1.70    3.10   1
   4  -5   7    1.30    3.70   1
  -4   5  -7    1.10    3.00   1
   4  -5   8    5.20    3.00   1
  -4   5  -8    3.00    2.10   1
   4  -5   9    1.90    4.30   1
   4  -5  10   -1.80    4.50   1
   4  -4 -14   -3.40    4.40   1
  -4   4  14    3.70    3.50   1
   4  -4 -13   27.00    5.50   1
  -4   4  13   29.20    4.40   1
   4  -4 -12    8.60    5.60   1
  -4   4  12    1.30    3.60   1
   4  -4 -11   11.90    4.20   1
  -4   4  11   10.50    3.00   1
   4  -4 -10    7.50    4.10   1
  -4   4  10    0.80    3.30   1
   4  -4  -9   12.80    3.90   1
  -4   4   9    5.90    2.40   1
   4  -4  -8    1.40    3.60   1
  -4   4   8    0.70    1.60   1
   4  -4  -7   24.80    3.70   1
  -4   4   7   22.40    2.40   1
   4  -4  -6  119.40    8.20   1
  -4   4   6  117.40    5.00   1
   4  -4  -5    2.20    3.00   1
  -4   4   5   -1.00    1.20   1
   4  -4  -4   13.20    3.10   1
  -4   4   4   11.60    1.50   1
   4  -4  -3    5.30    4.20   1
  -4   4   3    5.50    1.00   1
   4  -4  -2  156.10    9.40   1
  -4   4   2  163.40    4.60   1
   4  -4  -1   99.30    7.10   1
  -4   4   1  108.40    3.40   1
   4  -4   0   38.50    2.50   1
  -4   4   0   40.80    2.00   1
   4  -4   1   87.00    5.30   1
  -4   4  -1   87.20    3.10   1
   4  -4   2   11.30    2.70   1
  -4   4  -2   13.10    1.30   1
   4  -4   3    1.10    1.80   1
  -4   4  -3   -0.10    0.80   1
   4  -4   4   45.40    3.90   1
  -4   4  -4   44.90    1.80   1
   4  -4   5   -3.90    2.80   1
  -4   4  -5    0.70    2.00   1
   4  -4   6   76.90    5.70   1
  -4   4  -6   69.60    5.30   1
   4  -4   7   17.50    2.50   1
   4  -4   8  148.40    7.00   1
   4  -4   9   60.60    4.20   1
   4  -4  10    6.20    3.60   1
   4  -4  11    0.40    2.30   1
   4  -4  12    2.80    3.80   1
   4  -3 -15   -4.20    6.20   1
  -4   3  15   -3.40    5.00   1
   4  -3 -14   14.60    5.90   1
  -4   3  14   21.00    4.00   1
   4  -3 -13    1.40    3.70   1
  -4   3  13   -1.60    3.00   1
   4  -3 -12   57.70    6.50   1
  -4   3  12   52.10    5.40   1
   4  -3 -11   96.80    8.10   1
  -4   3  11   85.50    6.90   1
   4  -3 -10    1.50    1.70   1
  -4   3  10    0.40    2.20   1
   4  -3  -9  124.10    8.30   1
  -4   3   9  106.80    5.40   1
   4  -3  -8   57.00    5.40   1
  -4   3   8   57.90    3.30   1
   4  -3  -7   20.40    4.70   1
  -4   3   7   16.30    1.80   1
   4  -3  -6  158.40    9.70   1
  -4   3   6  158.40    4.90   1
   4  -3  -5  217.70    8.70   1
  -4   3   5  213.50    6.20   1
   4  -3  -4   82.50    7.00   1
  -4   3   4   83.70    3.10   1
   4  -3  -3   -2.00    4.30   1
  -4   3   3    1.30    1.00   1
   4  -3  -2    2.60    3.00   1
  -4   3   2    4.40    1.00   1
   4  -3  -1  160.00    9.10   1
  -4   3   1  170.00    3.70   1
   4  -3   0  138.20    5.60   1
  -4   3   0  146.20    3.60   1
   4  -3   1   19.70    1.90   1
  -4   3  -1   20.80    1.40   1
   4  -3   2   34.20    2.80   1
  -4   3  -2   32.60    1.60   1
   4  -3   3  182.00    8.10   1
  -4   3  -3  192.70    4.20   1
   4  -3   4   38.10    2.80   1
  -4   3  -4   41.70    1.50   1
   4  -3   5  144.20    5.20   1
  -4   3  -5  137.40    3.20   1
   4  -3   6   78.30    4.20   1
  -4   3  -6   79.50    4.40   1
   4  -3   7    3.00    2.10   1
  -4   3  -7    3.40    2.80   1
   4  -3   8   19.50    2.60   1
  -4   3  -8   17.20    3.10   1
   4  -3   9   17.50    2.80   1
   4  -3  10   23.80    2.70   1
   4  -3  11   -2.80    2.60   1
   4  -3  12    5.00    2.90   1
   4  -3  13   19.60    3.00   1
   4  -3  14    8.00    3.20   1
   4  -2 -16    5.20    4.10   1
  -4   2  16    4.00    5.30   1
   4  -2 -15    1.90    5.50   1
  -4   2  15   -0.40    5.10   1
   4  -2 -14   32.90    6.30   1
  -4   2  14   29.00    5.60   1
   4  -2 -13    1.10    3.60   1
  -4   2  13    3.70    4.20   1
   4  -2 -12   54.70    5.40   1
  -4   2  12   64.20    6.40   1
   4  -2 -11   44.80    3.30   1
  -4   2  11   54.20    5.50   1
   4  -2 -10   21.10    2.40   1
  -4   2  10   17.50    3.50   1
   4  -2  -9   19.80    2.20   1
  -4   2   9   19.40    3.40   1
   4  -2  -8  111.40    5.20   1
  -4   2   8  116.30    7.20   1
   4  -2  -7    1.00    1.30   1
  -4   2   7    0.90    2.60   1
   4  -2  -6    9.40    2.20   1
  -4   2   6   10.00    1.20   1
   4  -2  -5   61.30    3.50   1
  -4   2   5   56.80    2.00   1
   4  -2  -4  510.30   14.40   1
  -4   2   4  522.40    9.20   1
   4  -2  -3   20.60    4.60   1
  -4   2   3   12.90    0.90   1
   4  -2  -2   36.20    3.70   1
  -4   2   2   38.50    1.20   1
   4  -2  -1   50.30    4.60   1
  -4   2   1   42.20    1.20   1
   4  -2   0  619.00   15.40   1
  -4   2   0  617.80   11.90   1
   4  -2   1  330.10   11.70   1
  -4   2  -1  341.60    7.20   1
   4  -2   2  229.20    7.20   1
  -4   2  -2  231.20    4.60   1
   4  -2   3  208.50    6.70   1
  -4   2  -3  212.40    5.20   1
   4  -2   4   17.70    2.20   1
  -4   2  -4   23.00    1.30   1
   4  -2   5   31.30    2.90   1
  -4   2  -5   26.60    1.00   1
   4  -2   6   13.70    2.20   1
  -4   2  -6   13.10    2.00   1
   4  -2   7   10.90    2.00   1
  -4   2  -7    8.50    2.10   1
   4  -2   8   54.10    3.00   1
  -4   2  -8   56.10    4.80   1
   4  -2   9    1.00    1.90   1
  -4   2  -9    2.20    3.00   1
   4  -2  10  138.60    6.70   1
   4  -2  11   33.60    3.00   1
   4  -2  12    4.20    2.40   1
   4  -2  13    1.60    2.90   1
   4  -2  14    3.40    3.00   1
   4  -2  15    9.20    3.40   1
   4  -1 -17   20.50    4.80   1
  -4   1  17   14.20    6.20   1
   4  -1 -16   -1.90    5.30   1
  -4   1  16   -3.20    5.00   1
   4  -1 -15   11.80    5.80   1
  -4   1  15   10.30    3.90   1
   4  -1 -14   40.20    5.50   1
  -4   1  14   46.20    5.40   1
   4  -1 -13   17.80    4.30   1
  -4   1  13    9.30    4.60   1
   4  -1 -12   14.70    4.10   1
  -4   1  12    7.60    4.10   1
   4  -1 -11    5.10    2.30   1
  -4   1  11    4.40    2.60   1
   4  -1 -10   92.70    4.80   1
  -4   1  10   85.30    5.90   1
   4  -1  -9  134.30    5.60   1
  -4   1   9  133.80    7.30   1
   4  -1  -8    7.90    1.80   1
  -4   1   8    4.30    2.00   1
   4  -1  -7  323.50    8.40   1
  -4   1   7  287.50   13.70   1
   4  -1  -6  105.00    3.30   1
  -4   1   6  107.80    4.00   1
   4  -1  -5   95.00    3.00   1
  -4   1   5   93.30    2.60   1
   4  -1  -4  113.50    3.20   1
  -4   1   4  113.50    2.40   1
   4  -1  -3  832.20   30.70   1
  -4   1   3  843.80   13.20   1
   4  -1  -2  165.50    7.50   1
  -4   1   2  165.00    3.00   1
   4  -1  -1   98.10    5.70   1
  -4   1   1   98.90    3.20   1
   4  -1   0   99.60    3.90   1
  -4   1   0   99.90    1.80   1
   4  -1   1  101.60    3.40   1
  -4   1  -1   99.70    2.60   1
   4  -1   2    0.10    1.20   1
  -4   1  -2    0.60    0.80   1
   4  -1   3    6.10    1.50   1
  -4   1  -3    3.00    0.80   1
   4  -1   4   65.20    3.20   1
  -4   1  -4   59.00    1.90   1
   4  -1   5  308.60    8.90   1
  -4   1  -5  302.40    6.50   1
   4  -1   6    1.70    2.50   1
  -4   1  -6    1.10    0.90   1
   4  -1   7  466.50   13.90   1
  -4   1  -7  452.40   12.10   1
   4  -1   8   61.30    3.50   1
  -4   1  -8   49.00    4.10   1
   4  -1   9   27.00    2.90   1
  -4   1  -9   22.80    3.60   1
   4  -1  10   14.60    2.70   1
   4  -1  11   58.10    4.10   1
   4  -1  12   38.20    4.10   1
   4  -1  13    8.60    3.10   1
   4  -1  14   33.00    3.80   1
   4  -1  15   36.80    4.70   1
   4  -1  16    5.20    3.50   1
   4   0 -17   15.10    4.50   1
  -4   0  17   16.30    6.20   1
   4   0 -16    1.70    3.70   1
  -4   0  16   -4.10    4.00   1
   4   0 -15    5.70    3.80   1
  -4   0  15    8.70    5.10   1
   4   0 -14    1.90    3.30   1
  -4   0  14    0.20    3.20   1
   4   0 -13   -0.30    3.50   1
  -4   0  13   -0.90    3.30   1
   4   0 -12   72.10    6.70   1
  -4   0  12   76.10    5.70   1
   4   0 -11    6.90    2.00   1
  -4   0  11    1.20    3.80   1
   4   0 -10  230.70    8.50   1
  -4   0  10  230.90   11.30   1
   4   0  -9   67.30    3.70   1
  -4   0   9   73.40    4.60   1
   4   0  -8  269.00    7.20   1
  -4   0   8  243.60   12.30   1
   4   0  -7   94.80    3.30   1
  -4   0   7   91.20    4.70   1
   4   0  -6  524.80   12.20   1
  -4   0   6  502.60   11.00   1
   4   0  -5  300.80    7.00   1
  -4   0   5  292.10    5.80   1
   4   0  -4  163.00    4.40   1
  -4   0   4  158.60    3.70   1
   4   0  -3 1134.30   26.60   1
  -4   0   3 1133.10   19.40   1
   4   0  -2  772.70   28.40   1
  -4   0   2  784.90   11.00   1
   4   0  -1  243.70    7.30   1
  -4   0   1  273.10    5.50   1
   4   0   0   95.00    3.70   1
  -4   0   0  101.30    2.50   1
   4   0   1  123.00    6.50   1
  -4   0  -1  123.70    3.40   1
   4   0   2 2155.00   49.50   1
  -4   0  -2 2211.50   35.90   1
   4   0   3  425.30   11.00   1
  -4   0  -3  420.50    8.00   1
   4   0   4  634.20   16.00   1
  -4   0  -4  652.70   13.60   1
   4   0   5  124.60    3.30   1
  -4   0  -5  123.10    3.90   1
   4   0   6  143.70    4.20   1
  -4   0  -6  136.90    4.40   1
   4   0   7   87.50    3.10   1
  -4   0  -7   89.70    3.40   1
   4   0   8   25.10    1.60   1
  -4   0  -8   26.80    1.80   1
   4   0   9   28.90    1.70   1
  -4   0  -9   28.70    3.50   1
   4   0  10   72.30    2.80   1
  -4   0 -10   58.60    5.40   1
   4   0  11    7.60    1.40   1
   4   0  12  100.00    3.90   1
   4   0  13   21.40    3.20   1
   4   0  14   -0.70    2.40   1
   4   0  15    4.70    3.50   1
   4   0  16   11.30    4.30   1
   4   0  17   -1.20    3.00   1
   4   1 -17   -5.80    3.70   1
  -4  -1  17   10.30    3.60   1
   4   1 -16    4.50    3.60   1
  -4  -1  16   10.40    3.10   1
   4   1 -15   55.70    5.80   1
  -4  -1  15   53.60    4.50   1
   4   1 -14   14.40    3.60   1
  -4  -1  14   10.60    3.30   1
   4   1 -13   60.20    5.70   1
  -4  -1  13   61.60    5.90   1
   4   1 -12  199.40   12.00   1
  -4  -1  12  196.80   11.60   1
   4   1 -11   49.50    4.80   1
  -4  -1  11   52.20    4.60   1
   4   1 -10  112.10    5.20   1
  -4  -1  10  108.00    7.30   1
   4   1  -9   16.30    1.80   1
  -4  -1   9   17.60    3.10   1
   4   1  -8  427.00   10.50   1
  -4  -1   8  430.10   17.60   1
   4   1  -7  199.50    5.20   1
  -4  -1   7  199.00    6.50   1
   4   1  -6   27.00    1.80   1
  -4  -1   6   23.40    1.30   1
   4   1  -5  842.10   18.60   1
  -4  -1   5  806.50   12.90   1
   4   1  -4  143.10    3.90   1
  -4  -1   4  142.30    2.90   1
   4   1  -3  354.10    9.80   1
  -4  -1   3  373.00    6.30   1
   4   1  -2    6.00    0.90   1
  -4  -1   2    7.20    0.90   1
   4   1  -1 1207.80   23.70   1
  -4  -1   1 1214.20   18.20   1
   4   1   0   38.10    1.20   1
  -4  -1   0   36.10    1.60   1
   4   1   1   32.50    1.00   1
  -4  -1  -1   36.60    1.90   1
   4   1   2    9.10    1.10   1
  -4  -1  -2   11.20    1.00   1
   4   1   3  221.50    5.20   1
  -4  -1  -3  220.00    6.10   1
   4   1   4   25.00    1.50   1
  -4  -1  -4   28.00    1.60   1
   4   1   5   14.80    1.30   1
  -4  -1  -5   13.10    2.10   1
   4   1   6  139.60    4.00   1
  -4  -1  -6  139.90    4.60   1
   4   1   7  100.90    3.10   1
  -4  -1  -7   99.20    3.60   1
   4   1   8   -1.50    1.80   1
  -4  -1  -8    2.60    1.80   1
   4   1   9  305.10    8.00   1
  -4  -1  -9  319.20   10.10   1
   4   1  10   21.90    1.90   1
  -4  -1 -10   21.90    2.10   1
   4   1  11    8.20    1.80   1
   4   1  12   -0.10    1.70   1
   4   1  13   42.10    2.80   1
   4   1  14   23.40    3.30   1
   4   1  15   -3.80    3.40   1
   4   1  16   32.90    4.10   1
   4   1  17   15.80    4.80   1
   4   2 -17    6.60    3.60   1
  -4  -2  17   13.50    3.20   1
   4   2 -16    2.80    3.40   1
  -4  -2  16    8.70    2.80   1
   4   2 -15   23.10    3.80   1
  -4  -2  15   28.00    4.10   1
   4   2 -14   -0.60    3.00   1
  -4  -2  14   -2.20    2.80   1
   4   2 -13    1.30    3.00   1
  -4  -2  13    9.10    2.40   1
   4   2 -12    7.80    4.20   1
  -4  -2  12   -1.90    2.20   1
   4   2 -11   14.80    3.10   1
  -4  -2  11   14.60    2.80   1
   4   2 -10   86.00    3.50   1
  -4  -2  10   90.40    5.00   1
   4   2  -9   70.90    3.30   1
  -4  -2   9   83.00    4.40   1
   4   2  -8  299.40    7.60   1
  -4  -2   8  287.50    7.40   1
   4   2  -7   19.80    1.50   1
  -4  -2   7   20.40    1.50   1
   4   2  -6  545.10   11.90   1
  -4  -2   6  540.80   10.10   1
   4   2  -5   15.40    1.40   1
  -4  -2   5   14.60    1.30   1
   4   2  -4  508.60   10.90   1
  -4  -2   4  496.40    8.30   1
   4   2  -3   93.10    3.10   1
  -4  -2   3   92.30    2.10   1
   4   2  -2  461.90    8.90   1
  -4  -2   2  468.70    7.80   1
   4   2  -1 1240.60   24.50   1
  -4  -2   1 1243.20   18.80   1
   4   2   0  145.10    3.70   1
  -4  -2   0  144.90    3.20   1
   4   2   1   33.60    1.30   1
  -4  -2  -1   35.00    2.30   1
   4   2   2   49.90    1.60   1
  -4  -2  -2   53.50    4.40   1
   4   2   3   15.80    1.30   1
  -4  -2  -3   17.90    3.50   1
   4   2   4 1114.00   22.20   1
  -4  -2  -4 1071.70   27.60   1
   4   2   5   67.00    2.70   1
  -4  -2  -5   63.70    2.70   1
   4   2   6  239.40    7.00   1
  -4  -2  -6  227.50    6.90   1
   4   2   7   57.60    2.70   1
  -4  -2  -7   58.80    3.00   1
   4   2   8   37.90    2.90   1
  -4  -2  -8   35.00    2.50   1
   4   2   9   56.20    3.30   1
  -4  -2  -9   56.80    3.40   1
   4   2  10    6.10    2.50   1
  -4  -2 -10    4.40    2.00   1
   4   2  11   30.40    2.80   1
  -4  -2 -11   31.10    3.80   1
   4   2  12   17.10    2.10   1
   4   2  13   41.80    3.40   1
   4   2  14   75.30    7.80   1
   4   2  15    0.60    4.90   1
   4   2  16    2.70    5.60   1
   4   2  17    7.90    4.30   1
   4   3 -16   -3.20    4.20   1
  -4  -3  16    2.40    3.00   1
   4   3 -15   -4.10    4.10   1
  -4  -3  15   -1.30    3.00   1
   4   3 -14    8.80    4.10   1
  -4  -3  14   13.90    2.80   1
   4   3 -13   88.40    6.90   1
  -4  -3  13   77.60    4.90   1
   4   3 -12   -0.10    2.30   1
  -4  -3  12    2.30    2.30   1
   4   3 -11  104.40    4.60   1
  -4  -3  11  100.70    3.90   1
   4   3 -10   87.20    3.80   1
  -4  -3  10   86.90    3.30   1
   4   3  -9  169.40    5.60   1
  -4  -3   9  171.80    5.20   1
   4   3  -8   19.90    1.90   1
  -4  -3   8   16.80    1.30   1
   4   3  -7  228.70    6.40   1
  -4  -3   7  224.80    5.70   1
   4   3  -6  343.70    8.00   1
  -4  -3   6  341.50    6.90   1
   4   3  -5   37.90    1.80   1
  -4  -3   5   38.90    1.40   1
   4   3  -4    8.20    1.30   1
  -4  -3   4    7.70    0.80   1
   4   3  -3  369.60    7.10   1
  -4  -3   3  361.30    7.10   1
   4   3  -2   64.80    2.00   1
  -4  -3   2   69.80    2.00   1
   4   3  -1   56.80    2.00   1
  -4  -3   1   55.00    1.70   1
   4   3   0  602.30   12.90   1
  -4  -3   0  593.90   12.80   1
   4   3   1  797.50   16.60   1
  -4  -3  -1  746.50   19.50   1
   4   3   2   54.30    1.70   1
  -4  -3  -2   56.70    4.00   1
   4   3   3  383.10    8.20   1
  -4  -3  -3  376.00   16.00   1
   4   3   4   88.10    2.80   1
  -4  -3  -4   87.50    5.20   1
   4   3   5   -0.70    1.60   1
  -4  -3  -5   -0.20    1.50   1
   4   3   6    6.90    1.80   1
  -4  -3  -6    2.50    1.80   1
   4   3   7    2.50    2.10   1
  -4  -3  -7    5.60    2.10   1
   4   3   8  427.80   13.70   1
  -4  -3  -8  414.70   13.10   1
   4   3   9  147.50    5.50   1
  -4  -3  -9  150.40    6.00   1
   4   3  10   70.40    4.20   1
  -4  -3 -10   65.60    3.70   1
   4   3  11  339.90   12.40   1
  -4  -3 -11  353.00   17.60   1
   4   3  12    4.60    2.60   1
   4   3  13    6.10    2.40   1
   4   3  14   -4.90    3.70   1
   4   3  15   27.20    4.70   1
   4   3  16    7.90    4.30   1
   4   3  17  -14.40    6.10   1
   4   3  18    0.00    6.50   1
  -4  -4  16   20.20    3.00   1
  -4  -4  15    2.20    2.60   1
   4   4 -14   29.60    3.60   1
  -4  -4  14   29.50    3.70   1
   4   4 -13   11.00    2.60   1
  -4  -4  13   19.50    3.20   1
   4   4 -12    8.40    2.90   1
  -4  -4  12    6.70    2.70   1
   4   4 -11    2.00    1.70   1
  -4  -4  11    0.90    3.20   1
   4   4 -10   15.70    1.70   1
  -4  -4  10   17.00    2.50   1
   4   4  -9  146.90    5.30   1
  -4  -4   9  151.50    6.40   1
   4   4  -8   41.40    2.00   1
  -4  -4   8   41.90    2.90   1
   4   4  -7  358.30    8.80   1
  -4  -4   7  349.80   10.70   1
   4   4  -6  276.60    6.70   1
  -4  -4   6  274.70    9.20   1
   4   4  -5    2.80    1.30   1
  -4  -4   5    3.30    1.40   1
   4   4  -4  711.00   14.80   1
  -4  -4   4  725.40   16.50   1
   4   4  -3    2.50    0.80   1
  -4  -4   3    2.40    1.00   1
   4   4  -2  775.90   16.00   1
  -4  -4   2  725.20   13.60   1
   4   4  -1  175.10    4.30   1
  -4  -4   1  174.50    3.80   1
   4   4   0  545.10   14.10   1
  -4  -4   0  528.70   11.80   1
   4   4   1  999.50   24.40   1
  -4  -4  -1  883.90   23.20   1
   4   4   2  218.90    6.50   1
  -4  -4  -2  224.60    6.90   1
   4   4   3   47.60    2.10   1
  -4  -4  -3   49.70    4.10   1
   4   4   4  447.20   10.30   1
  -4  -4  -4  447.20   17.90   1
   4   4   5  417.40   10.00   1
  -4  -4  -5  419.80   17.90   1
   4   4   6  550.20   12.40   1
  -4  -4  -6  526.60   20.10   1
   4   4   7    4.30    2.50   1
  -4  -4  -7    4.60    2.00   1
   4   4   8   97.00    4.90   1
  -4  -4  -8  103.50    4.80   1
   4   4   9    3.50    2.60   1
  -4  -4  -9    1.10    2.00   1
   4   4  10    0.80    2.20   1
  -4  -4 -10   11.30    4.60   1
   4   4  11    1.40    2.40   1
  -4  -4 -11   -1.60    2.90   1
   4   4  12   10.70    4.90   1
  -4  -4 -12    8.50    2.90   1
   4   4  13    4.30    3.60   1
   4   4  14   -1.40    5.50   1
   4   4  15   14.50    4.30   1
   4   4  16    7.90    6.30   1
   4   4  17    2.00    4.80   1
   4   4  18    6.20    4.90   1
  -4  -5  15    0.20    6.30   1
  -4  -5  14    0.70    3.50   1
  -4  -5  13   10.60    3.20   1
   4   5 -12   22.60    2.80   1
  -4  -5  12   24.90    3.30   1
   4   5 -11   79.70    3.70   1
  -4  -5  11   92.20    5.50   1
   4   5 -10    8.50    1.70   1
  -4  -5  10    1.60    2.20   1
   4   5  -9   81.40    3.70   1
  -4  -5   9   73.50    4.30   1
   4   5  -8   48.90    2.50   1
  -4  -5   8   48.30    3.20   1
   4   5  -7  158.50    5.00   1
  -4  -5   7  163.50    6.20   1
   4   5  -6   -1.80    1.40   1
  -4  -5   6   -6.10    2.70   1
   4   5  -5  225.50    8.00   1
  -4  -5   5  234.90    7.90   1
   4   5  -4  115.90    4.70   1
  -4  -5   4  123.00    3.90   1
   4   5  -3  125.40    3.30   1
  -4  -5   3  131.10    3.90   1
   4   5  -2  143.10    3.80   1
  -4  -5   2  139.60    3.40   1
   4   5  -1  235.90    7.20   1
  -4  -5   1  218.10    4.70   1
   4   5   0  367.00   10.70   1
  -4  -5   0  356.80    7.90   1
   4   5   1    4.90    1.80   1
  -4  -5  -1    7.00    2.20   1
   4   5   2  816.60   22.60   1
  -4  -5  -2  801.40   20.80   1
   4   5   3  635.20   13.80   1
  -4  -5  -3  618.20   16.80   1
   4   5   4   63.40    3.00   1
  -4  -5  -4   60.40    5.00   1
   4   5   5  464.80   10.50   1
  -4  -5  -5  459.80   19.30   1
   4   5   6    4.70    1.80   1
  -4  -5  -6    3.90    4.00   1
   4   5   7   33.20    2.70   1
  -4  -5  -7   26.40    4.30   1
   4   5   8    3.70    2.30   1
  -4  -5  -8    0.80    5.10   1
   4   5   9   18.00    3.00   1
  -4  -5  -9   35.10    5.70   1
   4   5  10  218.70   12.10   1
  -4  -5 -10  194.40   11.00   1
   4   5  11   14.80    5.00   1
  -4  -5 -11   30.70    5.20   1
   4   5  12   23.30    5.10   1
  -4  -5 -12   26.30    5.00   1
   4   5  13  140.50   10.10   1
   4   5  14    1.10    3.90   1
   4   5  15    9.30    4.40   1
   4   5  16    6.10    4.30   1
   4   5  17   19.70    5.80   1
  -4  -6  14   15.00    5.80   1
  -4  -6  13    2.40    2.60   1
  -4  -6  12   31.30    3.20   1
  -4  -6  11   -2.00    2.30   1
  -4  -6  10    4.60    3.10   1
   4   6  -9    1.10    0.80   1
  -4  -6   9   -0.60    2.20   1
  -4  -6   8   18.00    3.40   1
   4   6  -7  146.50    9.00   1
  -4  -6   7  164.10    6.80   1
   4   6  -6   24.00    4.00   1
  -4  -6   6   28.20    3.20   1
   4   6  -5  435.80   20.20   1
  -4  -6   5  442.70   12.80   1
   4   6  -4  305.80   15.10   1
  -4  -6   4  332.10   10.40   1
   4   6  -3  109.60    3.30   1
  -4  -6   3  113.90    3.60   1
   4   6  -2  578.90   18.00   1
  -4  -6   2  557.70   12.90   1
   4   6  -1   30.80    3.40   1
  -4  -6   1   36.90    1.40   1
   4   6   0  628.60   18.30   1
  -4  -6   0  611.20   18.50   1
   4   6   1    7.80    2.50   1
  -4  -6  -1    8.00    2.70   1
   4   6   2  206.40    7.30   1
  -4  -6  -2  237.00    8.20   1
   4   6   3  231.70    8.10   1
  -4  -6  -3  260.90    8.30   1
   4   6   4   60.00    2.70   1
   4   6   5    4.50    2.70   1
  -4  -6  -5    8.70    4.20   1
   4   6   6   44.40    3.30   1
  -4  -6  -6   43.80    6.60   1
   4   6   7   65.40    5.80   1
  -4  -6  -7   77.00    7.70   1
   4   6   8   86.20    7.40   1
  -4  -6  -8   94.60    8.30   1
   4   6   9   18.10    4.10   1
  -4  -6  -9   32.00    4.10   1
   4   6  10   25.90    4.60   1
  -4  -6 -10   28.40    4.60   1
   4   6  11    1.80    3.60   1
  -4  -6 -11    0.70    3.40   1
   4   6  12    0.90    3.70   1
  -4  -6 -12   -0.40    4.70   1
   4   6  13    1.50    4.00   1
   4   6  14    2.50    5.30   1
   4   6  15    5.90    4.50   1
   4   6  16    6.40    7.00   1
   4   6  17    7.90    4.80   1
  -4  -7  13    7.70    5.00   1
  -4  -7  12    4.90    6.30   1
  -4  -7  11   -1.40    2.50   1
  -4  -7  10   19.20    3.20   1
  -4  -7   9   93.20    5.30   1
  -4  -7   8   16.30    2.80   1
   4   7  -7   74.80    5.60   1
  -4  -7   7   69.30    4.00   1
   4   7  -6    0.80    2.30   1
  -4  -7   6    2.10    3.20   1
   4   7  -5   68.80    5.30   1
  -4  -7   5   70.00    4.20   1
   4   7  -4   33.10    3.60   1
  -4  -7   4   31.90    4.10   1
   4   7  -3  161.10    5.30   1
  -4  -7   3  166.50    6.60   1
   4   7  -2    5.30    2.70   1
  -4  -7   2    9.00    3.30   1
   4   7  -1    6.40    3.90   1
  -4  -7   1    1.80    0.80   1
   4   7   0   11.30    3.70   1
  -4  -7   0   15.60    1.00   1
   4   7   1    1.20    3.00   1
  -4  -7  -1    2.20    3.30   1
   4   7   2   18.20    3.60   1
  -4  -7  -2   18.30    3.20   1
  -4  -7  -3   24.60    3.40   1
   4   7   4  195.20   11.40   1
  -4  -7  -4  191.50   10.60   1
   4   7   5  216.00   12.60   1
  -4  -7  -5  197.00   11.90   1
   4   7   6   68.00    6.10   1
  -4  -7  -6   75.20    8.30   1
   4   7   7  110.40    8.00   1
  -4  -7  -7  131.60    9.60   1
   4   7   8    5.80    5.20   1
  -4  -7  -8  -11.50    5.30   1
   4   7   9    8.40    3.70   1
  -4  -7  -9    8.60    4.20   1
   4   7  10    5.70    4.20   1
  -4  -7 -10    6.20    4.00   1
   4   7  11   27.80    4.60   1
  -4  -7 -11   10.10    5.70   1
   4   7  12   75.30    6.90   1
  -4  -7 -12   65.30    7.10   1
   4   7  14   36.30    7.40   1
   4   7  15    7.70    5.00   1
   4   7  16   -5.70    5.00   1
  -4  -8  11    9.40    7.10   1
  -4  -8  10   16.50    4.70   1
  -4  -8   9    9.60    2.70   1
  -4  -8   8   -2.10    3.60   1
  -4  -8   7    1.10    2.90   1
  -4  -8   6   76.60    5.30   1
  -4  -8   5   17.60    2.90   1
  -4  -8   4    7.80    3.10   1
   4   8  -3   94.00    4.70   1
  -4  -8   3   90.90    4.90   1
  -4  -8   2   52.20    3.60   1
  -4  -8   1   68.20    4.20   1
  -4  -8   0   87.90    4.50   1
  -4  -8  -1   32.10    2.00   1
  -4  -8  -2  160.70    7.20   1
  -4  -8  -3    3.30    2.70   1
   4   8   4   53.80    6.40   1
  -4  -8  -4   66.50    7.40   1
   4   8   5   54.80    5.20   1
  -4  -8  -5   50.50    5.90   1
   4   8   6   -5.00    3.10   1
  -4  -8  -6   -0.40    3.90   1
   4   8   7   11.30    3.80   1
  -4  -8  -7   14.50    5.80   1
   4   8   8   11.60    5.40   1
  -4  -8  -8    2.00    4.20   1
   4   8   9   43.40    6.80   1
  -4  -8  -9   51.70    7.20   1
   4   8  10   15.10    6.30   1
  -4  -8 -10    0.40    4.30   1
   4   8  11    4.10    5.70   1
  -4  -8 -11    0.20    4.10   1
   4   8  12    6.00    6.00   1
  -4  -8 -12    3.00    5.60   1
   4   8  13    7.20    4.60   1
   4   8  14    6.20    5.00   1
   4   8  15   -5.30    8.30   1
  -4  -9   9   13.70    5.80   1
  -4  -9   8   12.40    5.00   1
  -4  -9   7   12.80    3.60   1
  -4  -9   6   10.00    2.90   1
  -4  -9   5   13.50    3.40   1
  -4  -9   4   15.60    3.40   1
  -4  -9   3   19.70    3.20   1
  -4  -9   2   29.30    3.80   1
  -4  -9   1  115.40    6.80   1
  -4  -9   0    6.40    3.10   1
  -4  -9  -1   23.90    3.60   1
  -4  -9  -2   23.00    1.90   1
  -4  -9  -3   16.30    2.00   1
   4   9   4   57.00    6.50   1
  -4  -9  -4   51.20    6.20   1
   4   9   5   18.60    4.10   1
  -4  -9  -5   17.30    4.80   1
   4   9   6  149.40   10.90   1
  -4  -9  -6  160.80   10.60   1
   4   9   7   37.10    5.40   1
  -4  -9  -7   50.70    6.40   1
   4   9   8   37.20    5.30   1
  -4  -9  -8   35.10    7.00   1
   4   9   9   30.20    5.50   1
   4   9  10   -1.80    6.10   1
  -4  -9 -10   -0.30    4.80   1
   4   9  11    1.40    5.60   1
  -4  -9 -11    2.60    4.90   1
   4   9  12   -3.80    4.50   1
   4   9  13    7.60    4.90   1
  -4 -10   6   12.00    4.90   1
  -4 -10   5   -4.80    2.60   1
  -4 -10   4   28.40    4.10   1
  -4 -10   3   17.50    4.10   1
  -4 -10   2    1.70    2.70   1
  -4 -10   1   78.10    5.50   1
  -4 -10   0   11.70    3.70   1
  -4 -10  -1   51.20    4.50   1
  -4 -10  -2    7.50    3.50   1
  -4 -10  -3   -1.60    2.80   1
   4  10   4   27.00    5.10   1
  -4 -10  -4   22.60    5.10   1
   4  10   5   -3.80    4.20   1
  -4 -10  -5   -0.60    1.60   1
   4  10   6    9.80    4.60   1
  -4 -10  -6   10.50    2.20   1
  -4 -10  -7    7.00    4.60   1
   4  10   8   -6.40    6.20   1
  -4 -10  -8    5.70    4.80   1
   4  10   9   -8.70    4.20   1
  -4 -10  -9   -3.70    4.90   1
   4  10  10    9.90    4.80   1
  -4 -10 -10    2.70    5.20   1
   4  10  11   -1.20    4.60   1
  -4 -10 -11   -2.00    4.70   1
  -4 -11   2    6.00    4.20   1
  -4 -11   1   -0.70    3.20   1
  -4 -11   0   21.10    4.70   1
  -4 -11  -1   29.70    4.00   1
  -4 -11  -2    4.00    3.40   1
   4  11   3    1.80    4.70   1
  -4 -11  -3   11.70    4.00   1
   4  11   4    5.30    5.20   1
  -4 -11  -4    6.10    4.80   1
   4  11   5   -0.30    6.80   1
  -4 -11  -5    9.80    4.80   1
   4  11   6   13.10    5.40   1
  -4 -11  -6   21.40    5.80   1
   4  11   7    5.70    5.30   1
  -4 -11  -7    5.60    5.10   1
   5  -6  -8    4.00    4.70   1
   5  -6  -7   12.50    4.50   1
   5  -6  -6    8.00    5.80   1
   5  -6  -5    8.60    4.30   1
   5  -6  -4    4.20    5.20   1
   5  -6  -3   15.00    3.60   1
   5  -6  -2   15.60    3.80   1
  -5   6   2   11.60    3.60   1
  -5   6   1   -0.80    3.10   1
  -5   6   0   47.80    5.50   1
  -5   6  -1   27.00    3.50   1
   5  -5 -11    4.10    4.50   1
   5  -5 -10   14.50    6.50   1
   5  -5  -9   16.00    6.50   1
   5  -5  -8    7.10    5.50   1
   5  -5  -7   10.60    5.60   1
   5  -5  -6   38.90    5.60   1
   5  -5  -5   -6.80    5.10   1
   5  -5  -4   32.90    4.60   1
  -5   5   4   32.60    5.50   1
   5  -5  -3    6.60    5.10   1
  -5   5   3   11.10    3.20   1
   5  -5  -2  123.40    8.70   1
  -5   5   2  113.50    8.50   1
  -5   5   1    5.70    4.20   1
  -5   5   0   98.40    7.80   1
   5  -5   1   -0.30    2.20   1
  -5   5  -1    2.30    2.40   1
   5  -5   2   -1.50    2.30   1
  -5   5  -2    1.80    3.50   1
  -5   5  -3    2.60    2.60   1
  -5   5  -4    4.00    2.50   1
  -5   5  -5   31.70    4.80   1
  -5   5  -6    0.80    2.60   1
   5  -4 -13    1.20    4.80   1
   5  -4 -12    0.00    4.30   1
   5  -4 -11   13.80    6.60   1
   5  -4 -10   -5.00    3.50   1
   5  -4  -9   40.70    5.50   1
   5  -4  -8   -6.10    3.90   1
  -5   4   8   -1.70    1.40   1
   5  -4  -7   10.80    4.20   1
  -5   4   7    2.50    2.20   1
   5  -4  -6   47.50    6.30   1
  -5   4   6   51.70    4.20   1
   5  -4  -5   76.10    6.50   1
  -5   4   5   68.60    3.80   1
   5  -4  -4   10.60    4.70   1
  -5   4   4    8.40    1.70   1
   5  -4  -3   54.00    6.60   1
  -5   4   3   64.50    3.50   1
   5  -4  -2   17.70    3.40   1
  -5   4   2   16.40    1.80   1
   5  -4  -1    2.70    4.50   1
  -5   4   1    0.10    1.00   1
  -5   4   0   51.00    2.60   1
   5  -4   1   13.70    2.40   1
  -5   4  -1    5.70    1.60   1
   5  -4   2  230.20   10.30   1
  -5   4  -2  227.40    8.90   1
   5  -4   3   10.20    2.50   1
  -5   4  -3    8.30    1.70   1
   5  -4   4   28.90    3.60   1
  -5   4  -4   41.80    4.90   1
   5  -4   5   58.40    5.20   1
  -5   4  -5   62.60    5.90   1
   5  -4   6    6.90    3.20   1
  -5   4  -6    2.00    2.40   1
   5  -4   7    4.20    3.50   1
   5  -4   8   -0.20    3.40   1
   5  -4   9   17.70    3.00   1
   5  -4  10    9.60    3.00   1
   5  -4  11    3.30    3.30   1
   5  -3 -14    4.90    4.70   1
   5  -3 -13   21.70    5.10   1
  -5   3  13   15.40    3.40   1
   5  -3 -12   18.90    6.00   1
  -5   3  12    8.60    2.40   1
   5  -3 -11   14.50    4.00   1
  -5   3  11   11.70    2.80   1
   5  -3 -10   39.50    5.70   1
  -5   3  10   31.40    4.10   1
   5  -3  -9    3.90    3.90   1
  -5   3   9    1.30    2.40   1
   5  -3  -8   97.00    8.00   1
  -5   3   8   90.40    6.20   1
   5  -3  -7   14.90    3.50   1
  -5   3   7   13.40    1.40   1
   5  -3  -6   10.30    3.70   1
  -5   3   6   13.20    1.30   1
   5  -3  -5   35.00    4.50   1
  -5   3   5   41.60    1.90   1
   5  -3  -4   52.80    5.80   1
  -5   3   4   46.40    2.20   1
   5  -3  -3   36.40    4.50   1
  -5   3   3   42.20    1.70   1
   5  -3  -2    5.60    3.20   1
  -5   3   2    8.80    0.80   1
   5  -3  -1  175.50    8.90   1
  -5   3   1  183.00    5.20   1
  -5   3   0   66.20    2.60   1
   5  -3   1    3.70    1.40   1
  -5   3  -1    4.40    1.00   1
   5  -3   2  122.10    6.50   1
  -5   3  -2  126.70    4.50   1
   5  -3   3    6.40    1.90   1
  -5   3  -3    4.30    0.90   1
   5  -3   4    1.40    2.20   1
  -5   3  -4    0.80    0.80   1
   5  -3   5   -0.50    2.00   1
  -5   3  -5   -0.90    0.80   1
   5  -3   6    8.50    2.60   1
  -5   3  -6   13.30    2.30   1
   5  -3   7   71.90    4.30   1
  -5   3  -7   57.30    5.00   1
   5  -3   8   -0.40    2.00   1
   5  -3   9   56.10    4.20   1
   5  -3  10   11.70    2.50   1
   5  -3  11   17.30    3.10   1
   5  -3  12    6.30    3.10   1
   5  -2 -15   13.40    6.90   1
  -5   2  15   13.20    3.60   1
   5  -2 -14    3.00    4.20   1
  -5   2  14    2.10    3.20   1
   5  -2 -13    5.70    4.20   1
  -5   2  13    1.10    2.90   1
   5  -2 -12   26.80    6.70   1
  -5   2  12   34.30    4.60   1
   5  -2 -11   53.50    6.30   1
  -5   2  11   48.50    4.80   1
   5  -2 -10    9.90    2.30   1
  -5   2  10   10.30    2.60   1
   5  -2  -9   10.60    1.90   1
  -5   2   9   11.70    2.10   1
   5  -2  -8   39.80    4.80   1
  -5   2   8   47.40    2.80   1
   5  -2  -7   13.90    3.60   1
  -5   2   7   11.60    1.40   1
   5  -2  -6   64.40    6.30   1
  -5   2   6   60.70    2.30   1
   5  -2  -5   29.50    3.90   1
  -5   2   5   29.80    1.50   1
   5  -2  -4  274.70   15.40   1
  -5   2   4  259.60    6.60   1
   5  -2  -3   84.60    7.20   1
  -5   2   3   79.10    2.30   1
   5  -2  -2   29.80    4.20   1
  -5   2   2   30.90    4.00   1
   5  -2  -1  142.40    8.00   1
  -5   2   1  131.30    6.10   1
  -5   2   0   55.00    1.50   1
   5  -2   1    4.20    1.10   1
  -5   2  -1    8.10    0.90   1
   5  -2   2   55.00    2.50   1
  -5   2  -2   52.40    2.00   1
   5  -2   3   21.30    1.90   1
  -5   2  -3   14.70    1.30   1
   5  -2   4  500.80   14.30   1
  -5   2  -4  498.20   14.30   1
   5  -2   5   27.10    2.30   1
  -5   2  -5   20.20    1.50   1
   5  -2   6  105.10    4.80   1
  -5   2  -6  109.20    3.10   1
   5  -2   7  117.10    5.20   1
  -5   2  -7  106.70    6.80   1
   5  -2   8   46.10    3.60   1
  -5   2  -8   36.80    4.40   1
   5  -2   9    2.90    2.80   1
   5  -2  10   31.00    2.80   1
   5  -2  11   18.90    3.50   1
   5  -2  12   -0.10    2.40   1
   5  -2  13    6.50    2.80   1
   5  -2  14    8.60    2.80   1
   5  -1 -16   14.20    4.90   1
  -5   1  16    1.70    4.90   1
   5  -1 -15    2.60    4.10   1
  -5   1  15    5.60    3.30   1
   5  -1 -14    6.10    3.80   1
  -5   1  14    9.30    4.60   1
   5  -1 -13   24.60    6.00   1
  -5   1  13   28.60    5.00   1
   5  -1 -12    2.20    3.80   1
  -5   1  12    2.90    2.90   1
   5  -1 -11   71.20    4.40   1
  -5   1  11   81.50    6.30   1
   5  -1 -10    3.60    1.70   1
  -5   1  10    1.30    3.20   1
   5  -1  -9   40.20    3.10   1
  -5   1   9   40.90    3.40   1
   5  -1  -8   30.50    2.40   1
  -5   1   8   28.50    3.30   1
   5  -1  -7    4.50    1.70   1
  -5   1   7    1.90    1.50   1
   5  -1  -6  199.30    7.50   1
  -5   1   6  193.10    5.90   1
   5  -1  -5   13.00    2.50   1
  -5   1   5   11.30    1.00   1
   5  -1  -4    1.70    3.00   1
  -5   1   4    0.20    0.60   1
   5  -1  -3   41.20    4.10   1
  -5   1   3   33.90    2.10   1
   5  -1  -2  116.00    6.80   1
  -5   1   2  107.80    3.70   1
   5  -1  -1   92.60    5.60   1
  -5   1   1   89.10    2.90   1
  -5   1   0   -0.60    1.40   1
   5  -1   1  670.30   27.60   1
  -5   1  -1  675.10   13.90   1
   5  -1   2  106.90    3.50   1
  -5   1  -2  105.80    2.70   1
   5  -1   3  253.70    7.90   1
  -5   1  -3  256.80    6.00   1
   5  -1   4  221.00    7.20   1
  -5   1  -4  209.60    5.30   1
   5  -1   5  215.80    7.10   1
  -5   1  -5  227.20    6.00   1
   5  -1   6    1.40    1.70   1
  -5   1  -6    1.10    1.20   1
   5  -1   7   21.90    2.50   1
  -5   1  -7   17.90    1.40   1
   5  -1   8  112.00    5.30   1
  -5   1  -8  110.00    7.20   1
   5  -1   9   88.50    5.10   1
  -5   1  -9   86.10    6.40   1
   5  -1  10   47.40    3.70   1
   5  -1  11   61.80    4.70   1
   5  -1  12    0.10    2.80   1
   5  -1  13   14.20    3.30   1
   5  -1  14    2.40    2.90   1
   5  -1  15   10.00    3.30   1
   5   0 -16    8.60    6.30   1
  -5   0  16    8.50    2.90   1
   5   0 -15   26.10    6.10   1
  -5   0  15   26.10    4.80   1
   5   0 -14   24.90    5.20   1
  -5   0  14   23.90    3.90   1
   5   0 -13    7.80    3.90   1
  -5   0  13   13.70    5.10   1
   5   0 -12    2.00    5.10   1
  -5   0  12    8.50    3.20   1
   5   0 -11    4.80    1.90   1
  -5   0  11    4.10    3.10   1
   5   0 -10  225.10    8.90   1
  -5   0  10  211.30    8.50   1
   5   0  -9  121.80    5.20   1
  -5   0   9  116.70    5.30   1
   5   0  -8   12.60    2.30   1
  -5   0   8    5.50    1.80   1
   5   0  -7    4.50    1.80   1
  -5   0   7    4.10    1.30   1
   5   0  -6  253.90    6.70   1
  -5   0   6  246.60    6.60   1
   5   0  -5   12.50    1.30   1
  -5   0   5   11.40    1.20   1
   5   0  -4  383.80   10.60   1
  -5   0   4  387.00    7.70   1
   5   0  -3   53.90    4.00   1
  -5   0   3   45.70    2.10   1
   5   0  -2 1103.00   39.20   1
  -5   0   2 1142.80   20.70   1
   5   0  -1  496.20   13.30   1
  -5   0   1  505.90   10.20   1
   5   0   0  309.90   13.40   1
  -5   0   0  301.30    6.60   1
   5   0   1  585.60   22.40   1
  -5   0  -1  590.70   13.50   1
   5   0   2   89.10    3.00   1
  -5   0  -2   90.40    2.30   1
   5   0   3  139.80    4.40   1
  -5   0  -3  135.40    3.30   1
   5   0   4   92.10    4.20   1
  -5   0  -4   91.60    2.70   1
   5   0   5  179.70    6.30   1
  -5   0  -5  177.00    5.10   1
   5   0   6  666.80   19.20   1
  -5   0  -6  667.00   17.70   1
   5   0   7    3.40    2.20   1
  -5   0  -7    3.10    1.30   1
   5   0   8   90.00    4.40   1
  -5   0  -8   88.70    3.90   1
   5   0   9  104.70    5.50   1
  -5   0  -9  112.40    4.50   1
   5   0  10   26.90    3.10   1
   5   0  11   -0.40    3.10   1
   5   0  12   39.90    3.60   1
   5   0  13   14.00    2.90   1
   5   0  14   -3.40    2.60   1
   5   0  15    5.50    3.00   1
   5   0  16    6.40    3.70   1
   5   1 -16    5.20    4.20   1
  -5  -1  16    0.00    2.80   1
   5   1 -15   -1.40    3.60   1
  -5  -1  15    0.30    3.80   1
   5   1 -14   20.00    5.10   1
  -5  -1  14   20.40    2.80   1
   5   1 -13   -1.10    3.50   1
  -5  -1  13    1.00    2.50   1
   5   1 -12   35.40    4.40   1
  -5  -1  12   29.50    3.10   1
   5   1 -11   61.90    5.10   1
  -5  -1  11   66.70    3.40   1
   5   1 -10   16.60    2.20   1
  -5  -1  10   19.80    1.90   1
   5   1  -9  188.90    7.10   1
  -5  -1   9  181.00    5.90   1
   5   1  -8   18.50    2.60   1
  -5  -1   8   18.20    1.80   1
   5   1  -7  178.90    5.30   1
  -5  -1   7  181.60    4.70   1
   5   1  -6  200.50    5.70   1
  -5  -1   6  183.50    4.70   1
   5   1  -5   40.80    2.00   1
  -5  -1   5   43.40    1.70   1
   5   1  -4  432.40   12.20   1
  -5  -1   4  420.60    7.50   1
   5   1  -3   64.10    2.40   1
  -5  -1   3   65.10    1.90   1
   5   1  -2   66.80    2.10   1
  -5  -1   2   63.20    1.80   1
   5   1  -1  217.40    6.50   1
  -5  -1   1  224.40    5.20   1
   5   1   0   16.50    2.90   1
  -5  -1   0   15.80    1.40   1
   5   1   1   63.20    2.30   1
  -5  -1  -1   65.10    2.40   1
   5   1   2  139.80    3.20   1
  -5  -1  -2  142.90    4.10   1
   5   1   3  465.70   10.40   1
  -5  -1  -3  453.60    9.20   1
   5   1   4   58.70    2.10   1
  -5  -1  -4   59.40    2.40   1
   5   1   5  321.20    7.40   1
  -5  -1  -5  313.30    9.20   1
   5   1   6   47.70    2.40   1
  -5  -1  -6   49.40    2.40   1
   5   1   7  172.50    5.10   1
  -5  -1  -7  171.70    6.00   1
   5   1   8    9.30    1.80   1
  -5  -1  -8   10.00    1.50   1
   5   1   9   32.80    2.00   1
  -5  -1  -9   34.30    2.40   1
   5   1  10  133.90    4.90   1
  -5  -1 -10  139.10    5.80   1
   5   1  11   18.40    1.90   1
   5   1  12   48.20    3.80   1
   5   1  13   19.80    3.40   1
   5   1  14   -2.70    4.00   1
   5   1  15    1.50    3.40   1
   5   1  16    5.30    3.30   1
   5   2 -16   -1.10    5.00   1
  -5  -2  16    4.00    2.90   1
   5   2 -15    9.00    4.90   1
  -5  -2  15   -0.70    2.60   1
   5   2 -14   54.80    6.50   1
  -5  -2  14   45.10    4.00   1
   5   2 -13   60.50    5.80   1
  -5  -2  13   60.90    4.40   1
   5   2 -12   77.80    6.40   1
  -5  -2  12   75.10    4.70   1
   5   2 -11   10.80    3.10   1
  -5  -2  11    8.00    1.40   1
   5   2 -10   23.60    2.40   1
  -5  -2  10   22.60    2.10   1
   5   2  -9   80.40    4.10   1
  -5  -2   9   80.30    3.30   1
   5   2  -8  338.90    9.20   1
  -5  -2   8  349.20    9.30   1
   5   2  -7  239.30    6.40   1
  -5  -2   7  249.00    6.00   1
   5   2  -6   -0.30    1.30   1
  -5  -2   6    1.20    1.20   1
   5   2  -5   14.70    1.50   1
  -5  -2   5   16.60    1.20   1
   5   2  -4  169.00    5.40   1
  -5  -2   4  165.40    3.50   1
   5   2  -3   20.30    1.80   1
  -5  -2   3   17.80    1.20   1
   5   2  -2  153.30    3.90   1
  -5  -2   2  153.20    3.00   1
   5   2  -1  544.30   12.20   1
  -5  -2   1  534.80    9.10   1
   5   2   0  714.70   12.40   1
  -5  -2   0  734.50   15.60   1
   5   2   1  309.70    5.90   1
  -5  -2  -1  311.80    8.20   1
   5   2   2  526.20    9.90   1
  -5  -2  -2  508.50   15.30   1
   5   2   3  329.30    6.60   1
  -5  -2  -3  314.20   12.30   1
   5   2   4    1.00    1.10   1
  -5  -2  -4    2.80    1.20   1
   5   2   5   68.30    2.70   1
  -5  -2  -5   68.60    3.20   1
   5   2   6   -0.20    1.70   1
  -5  -2  -6   -0.90    1.60   1
   5   2   7  242.10    6.50   1
  -5  -2  -7  245.50    8.00   1
   5   2   8  268.60    6.90   1
  -5  -2  -8  258.90    9.00   1
   5   2   9    4.40    1.60   1
  -5  -2  -9    5.70    1.90   1
   5   2  10   85.30    3.50   1
  -5  -2 -10   84.00    4.10   1
   5   2  11    2.30    1.70   1
  -5  -2 -11    2.40    3.00   1
   5   2  12   34.80    2.80   1
  -5  -2 -12   29.80    3.20   1
   5   2  13   10.30    3.20   1
   5   2  14   30.30    4.00   1
   5   2  15    6.70    4.10   1
   5   2  16   -2.00    3.60   1
   5   2  17    9.60    3.90   1
   5   3 -16   -1.80    3.10   1
  -5  -3  16   -0.70    3.30   1
   5   3 -15   14.20    3.40   1
  -5  -3  15   12.00    4.00   1
   5   3 -14    2.40    4.00   1
  -5  -3  14    2.50    2.80   1
   5   3 -13    2.10    3.70   1
  -5  -3  13    7.30    2.90   1
   5   3 -12   56.90    4.80   1
  -5  -3  12   46.10    3.70   1
   5   3 -11    7.90    2.70   1
  -5  -3  11    8.50    1.40   1
   5   3 -10  106.10    7.10   1
  -5  -3  10   95.30    3.70   1
   5   3  -9   22.10    2.10   1
  -5  -3   9   21.90    1.80   1
   5   3  -8    5.10    1.40   1
  -5  -3   8    4.10    1.40   1
   5   3  -7   50.10    2.30   1
  -5  -3   7   53.40    2.00   1
   5   3  -6   17.70    1.60   1
  -5  -3   6   16.90    1.30   1
   5   3  -5  320.70   10.10   1
  -5  -3   5  309.80    5.70   1
   5   3  -4    4.30    1.50   1
  -5  -3   4    3.90    0.90   1
   5   3  -3  287.30    5.60   1
  -5  -3   3  289.60    5.30   1
   5   3  -2  110.40    3.20   1
  -5  -3   2  116.10    2.70   1
   5   3  -1  367.50    8.50   1
  -5  -3   1  372.20    7.20   1
   5   3   0   93.90    2.70   1
  -5  -3   0   93.50    2.60   1
   5   3   1   13.10    1.00   1
  -5  -3  -1   16.20    2.60   1
   5   3   2   27.40    1.30   1
  -5  -3  -2   22.60    3.00   1
   5   3   3   -2.40    1.30   1
  -5  -3  -3   -0.40    2.40   1
   5   3   4  429.30    8.60   1
  -5  -3  -4  431.90   18.70   1
   5   3   5  648.40   11.90   1
  -5  -3  -5  640.00   24.30   1
   5   3   6   10.50    1.80   1
  -5  -3  -6    6.00    1.80   1
   5   3   7  462.10   13.30   1
  -5  -3  -7  460.10   13.70   1
   5   3   8   -1.50    1.80   1
  -5  -3  -8   -4.60    2.60   1
   5   3   9   81.80    4.20   1
  -5  -3  -9   82.90    4.00   1
   5   3  10    3.90    2.30   1
  -5  -3 -10    1.40    2.50   1
   5   3  11   28.30    2.70   1
  -5  -3 -11   35.30    3.70   1
   5   3  12  199.70    9.20   1
  -5  -3 -12  233.30   13.50   1
   5   3  13   -1.30    2.00   1
   5   3  14   37.10    5.70   1
   5   3  15   20.30    4.80   1
   5   3  16    4.80    3.20   1
   5   3  17   -7.50    3.90   1
  -5  -4  15    5.60    3.00   1
   5   4 -14   12.90    4.00   1
  -5  -4  14   12.10    2.80   1
   5   4 -13   24.80    3.10   1
  -5  -4  13   25.40    3.10   1
   5   4 -12   98.10    7.40   1
  -5  -4  12  105.00    5.90   1
   5   4 -11    4.70    3.20   1
  -5  -4  11    1.60    2.30   1
   5   4 -10  154.20    6.10   1
  -5  -4  10  176.70    6.80   1
   5   4  -9    1.10    1.50   1
  -5  -4   9    1.40    2.50   1
   5   4  -8   82.60    3.30   1
  -5  -4   8   87.80    4.80   1
   5   4  -7  152.20    4.60   1
  -5  -4   7  157.50    6.30   1
   5   4  -6  684.20   18.70   1
  -5  -4   6  630.10   15.00   1
   5   4  -5  389.70   11.70   1
  -5  -4   5  398.10    9.70   1
   5   4  -4   15.50    1.40   1
  -5  -4   4   20.80    1.60   1
   5   4  -3   86.60    3.00   1
  -5  -4   3   85.90    2.70   1
   5   4  -2  175.00    4.60   1
  -5  -4   2  174.10    4.20   1
   5   4  -1   40.00    1.90   1
  -5  -4   1   42.30    1.70   1
   5   4   0  271.40    6.50   1
  -5  -4   0  274.00    6.60   1
   5   4   1  629.70   14.10   1
  -5  -4  -1  616.20   14.30   1
   5   4   2  570.70   10.90   1
  -5  -4  -2  556.90   23.60   1
   5   4   3  202.90    4.90   1
  -5  -4  -3  188.00   10.60   1
   5   4   4  239.40    5.90   1
  -5  -4  -4  232.50   12.70   1
   5   4   5  307.80    7.30   1
  -5  -4  -5  306.20   13.50   1
   5   4   6    0.90    1.60   1
  -5  -4  -6   -1.00    3.30   1
   5   4   7   52.90    2.40   1
  -5  -4  -7   55.60    3.40   1
   5   4   8   -1.10    2.20   1
  -5  -4  -8    1.30    3.30   1
   5   4   9  243.10    9.50   1
  -5  -4  -9  233.50    9.30   1
   5   4  10   59.80    3.90   1
  -5  -4 -10   59.50    5.40   1
   5   4  11   17.10    2.70   1
  -5  -4 -11   17.20    3.30   1
   5   4  12   34.80    5.60   1
  -5  -4 -12   40.70    5.30   1
   5   4  13    7.00    3.80   1
  -5  -4 -13    8.70    3.20   1
   5   4  14    6.50    5.30   1
   5   4  15   25.30    5.10   1
   5   4  16   18.10    4.80   1
   5   4  17   -9.70    6.60   1
  -5  -5  15   40.00    4.80   1
  -5  -5  14    0.90    3.30   1
  -5  -5  13    6.90    2.70   1
   5   5 -12    8.10    2.80   1
  -5  -5  12    8.70    2.60   1
   5   5 -11   32.10    3.50   1
  -5  -5  11   18.40    3.20   1
   5   5 -10   50.90    2.80   1
  -5  -5  10   48.00    4.30   1
   5   5  -9   44.10    2.80   1
  -5  -5   9   41.10    5.10   1
   5   5  -8   44.70    2.50   1
  -5  -5   8   37.60    3.70   1
   5   5  -7   37.20    2.80   1
  -5  -5   7   28.50    2.90   1
   5   5  -6   10.70    1.50   1
  -5  -5   6   14.90    2.60   1
   5   5  -5    3.30    2.50   1
  -5  -5   5    6.70    2.00   1
   5   5  -4   40.80    2.90   1
  -5  -5   4   39.80    1.90   1
   5   5  -3  209.20    5.60   1
  -5  -5   3  220.40    5.00   1
   5   5  -2   33.20    1.70   1
  -5  -5   2   35.00    1.60   1
   5   5  -1  132.90    3.90   1
  -5  -5   1  133.00    3.40   1
   5   5   0   21.30    2.10   1
  -5  -5   0   16.70    1.60   1
   5   5   1  129.80    4.80   1
  -5  -5  -1  129.30    4.80   1
   5   5   2    4.20    2.00   1
  -5  -5  -2    6.70    2.50   1
   5   5   3    8.10    1.60   1
  -5  -5  -3   20.60    5.40   1
   5   5   4   91.30    3.40   1
  -5  -5  -4   89.70    6.20   1
   5   5   5    7.30    1.90   1
  -5  -5  -5    2.90    4.30   1
   5   5   6  642.90   14.70   1
  -5  -5  -6  680.60   26.00   1
   5   5   7  323.10    9.10   1
  -5  -5  -7  317.10   14.80   1
   5   5   8  116.50    4.50   1
  -5  -5  -8  125.10    7.90   1
   5   5   9  216.40   11.30   1
  -5  -5  -9  231.70   11.00   1
   5   5  10    0.70    4.40   1
  -5  -5 -10    4.50    3.50   1
   5   5  11   69.30    6.60   1
  -5  -5 -11   68.00    6.30   1
   5   5  12    2.00    3.40   1
  -5  -5 -12   -1.60    3.40   1
   5   5  13   44.30    5.60   1
  -5  -5 -13   41.20    6.50   1
   5   5  14   34.40    6.70   1
   5   5  15   -2.30    4.40   1
   5   5  16   16.40    6.50   1
   5   5  17   14.00    5.20   1
  -5  -6  14    1.40    3.00   1
  -5  -6  13   -3.30    3.20   1
  -5  -6  12   15.30    3.20   1
  -5  -6  11   44.20    4.10   1
  -5  -6  10   96.60    5.40   1
   5   6  -9   16.30    2.30   1
  -5  -6   9   19.80    5.20   1
  -5  -6   8   83.40    4.70   1
  -5  -6   7   27.20    2.80   1
  -5  -6   6   28.90    3.00   1
   5   6  -5   80.60    6.00   1
  -5  -6   5  105.80    4.70   1
   5   6  -4  430.40   22.80   1
  -5  -6   4  479.30   11.80   1
   5   6  -3  281.30    7.20   1
  -5  -6   3  283.50    6.40   1
   5   6  -2    3.10    1.20   1
  -5  -6   2    3.10    1.10   1
   5   6  -1  152.80    4.70   1
  -5  -6   1  149.60    3.80   1
   5   6   0  114.70    5.50   1
  -5  -6   0  132.90    4.10   1
   5   6   1  115.40    5.10   1
  -5  -6  -1  110.80    4.90   1
   5   6   2  113.10    5.00   1
  -5  -6  -2  115.80    5.40   1
   5   6   3  339.80    8.90   1
  -5  -6  -3  359.20   11.30   1
   5   6   4  286.30    8.30   1
  -5  -6  -4  296.50   15.00   1
   5   6   5   26.70    2.40   1
  -5  -6  -5   31.20    6.80   1
   5   6   6  111.90    5.50   1
  -5  -6  -6  118.00    9.30   1
   5   6   7   20.60    3.50   1
  -5  -6  -7   29.10    7.10   1
   5   6   8    4.40    4.40   1
  -5  -6  -8    4.30    5.40   1
   5   6   9   -0.70    4.80   1
  -5  -6  -9   -4.90    5.50   1
   5   6  10    1.80    3.40   1
  -5  -6 -10    4.30    5.20   1
   5   6  11   43.70    5.30   1
  -5  -6 -11   35.60    5.10   1
   5   6  12   14.10    5.90   1
  -5  -6 -12    9.90    4.30   1
   5   6  13    6.40    3.90   1
  -5  -6 -13    9.20    4.20   1
   5   6  14    2.30    3.80   1
  -5  -6 -14    2.70    3.70   1
   5   6  15   -2.60    4.30   1
   5   6  16    0.70    4.30   1
  -5  -7  13   22.10    7.10   1
  -5  -7  12    0.10    3.40   1
  -5  -7  11    5.70    3.90   1
  -5  -7  10    1.40    2.60   1
  -5  -7   9   23.00    3.50   1
  -5  -7   8   22.60    3.10   1
  -5  -7   7   23.70    3.40   1
  -5  -7   6   14.90    3.00   1
  -5  -7   5   25.50    2.80   1
  -5  -7   4   10.10    3.60   1
   5   7  -3    2.00    1.00   1
  -5  -7   3    1.00    1.30   1
   5   7  -2   48.00    2.60   1
  -5  -7   2   46.10    2.20   1
  -5  -7   1   81.60    2.60   1
  -5  -7   0  118.90    3.50   1
  -5  -7  -1   80.70    4.50   1
  -5  -7  -2   77.20    5.20   1
  -5  -7  -3   60.70    4.40   1
   5   7   4   47.60    5.10   1
  -5  -7  -4   68.90    6.90   1
   5   7   5   19.60    3.80   1
  -5  -7  -5   35.40    7.10   1
   5   7   6   -1.90    3.20   1
  -5  -7  -6   -2.70    4.60   1
   5   7   7   24.40    4.10   1
  -5  -7  -7   15.10    4.40   1
   5   7   8  221.40   13.90   1
  -5  -7  -8  234.20   12.60   1
   5   7   9   37.50    5.50   1
  -5  -7  -9   42.10    6.70   1
   5   7  10   58.90    7.30   1
  -5  -7 -10   49.40    5.30   1
   5   7  11   22.40    6.10   1
  -5  -7 -11   25.50    4.60   1
   5   7  12   -2.90    5.60   1
  -5  -7 -12   10.40    6.10   1
   5   7  13   19.30    5.30   1
  -5  -7 -13   23.40    5.00   1
   5   7  14    5.50    4.10   1
  -5  -7 -14    1.20    4.30   1
   5   7  15   24.70    7.90   1
   5   7  16   13.50    5.10   1
  -5  -8  11    1.20    4.80   1
  -5  -8  10   11.70    3.40   1
  -5  -8   9   31.90    3.60   1
  -5  -8   8   33.40    3.80   1
  -5  -8   7   36.00    3.50   1
  -5  -8   6   31.70    3.50   1
  -5  -8   5   64.70    4.80   1
  -5  -8   4   17.20    3.20   1
   5   8  -3  177.60    5.20   1
  -5  -8   3  197.70    8.30   1
  -5  -8   2  284.90   10.30   1
  -5  -8   1    7.90    1.20   1
  -5  -8   0    6.70    0.80   1
  -5  -8  -1   19.60    3.20   1
  -5  -8  -2   -1.10    3.50   1
  -5  -8  -3   28.50    3.20   1
   5   8   4    2.70    3.40   1
  -5  -8  -4    3.30    4.00   1
   5   8   5   81.10    6.60   1
  -5  -8  -5   88.80    7.30   1
   5   8   6   47.20    6.30   1
  -5  -8  -6   62.40    6.30   1
   5   8   7   -0.10    3.40   1
  -5  -8  -7    2.30    4.10   1
   5   8   8   26.20    4.20   1
  -5  -8  -8   23.80    5.10   1
   5   8   9    4.60    3.90   1
  -5  -8  -9   -2.60    4.20   1
   5   8  10   13.80    4.60   1
  -5  -8 -10   11.00    5.20   1
   5   8  11    3.10    4.00   1
  -5  -8 -11  -10.30    3.90   1
   5   8  12   13.70    4.60   1
  -5  -8 -12   17.30    5.10   1
   5   8  13   22.50    7.00   1
  -5  -8 -13   28.00    5.70   1
   5   8  14   -7.50    4.50   1
  -5  -8 -14    1.70    4.90   1
   5   8  15    4.20    5.20   1
  -5  -9   9   13.10    3.50   1
  -5  -9   8   12.50    3.30   1
  -5  -9   7   30.60    4.20   1
  -5  -9   6    6.40    2.80   1
  -5  -9   5   41.00    4.10   1
  -5  -9   4    1.30    3.10   1
  -5  -9   3    1.00    2.70   1
  -5  -9   2    3.10    2.80   1
  -5  -9   1   18.60    3.60   1
  -5  -9   0   34.80    3.50   1
  -5  -9  -1   13.50    1.40   1
  -5  -9  -2   73.60    5.20   1
  -5  -9  -3   46.60    4.10   1
   5   9   4   20.30    4.30   1
  -5  -9  -4   22.70    6.60   1
   5   9   5   56.90    5.70   1
  -5  -9  -5   49.60    5.60   1
   5   9   6   -1.70    3.80   1
  -5  -9  -6    3.80    4.20   1
   5   9   7   42.70    5.10   1
  -5  -9  -7   51.50    7.70   1
   5   9   8    4.60    4.40   1
  -5  -9  -8   21.80    5.30   1
   5   9   9   21.20    4.60   1
  -5  -9  -9   17.50    5.10   1
   5   9  10  104.70    9.70   1
  -5  -9 -10  109.90    9.80   1
   5   9  11    6.60    4.60   1
  -5  -9 -11   14.40    5.20   1
   5   9  12   29.70    7.10   1
  -5  -9 -12   20.50    5.30   1
   5   9  13   12.20    4.90   1
  -5  -9 -13    3.10    7.00   1
  -5 -10   6    6.60    3.50   1
  -5 -10   5   10.50    3.30   1
  -5 -10   4   10.90    4.30   1
  -5 -10   3   13.40    3.30   1
  -5 -10   2   10.70    3.30   1
  -5 -10   1   28.80    3.90   1
  -5 -10   0   77.00    5.10   1
  -5 -10  -1   16.20    3.30   1
  -5 -10  -2    1.40    3.00   1
  -5 -10  -3   13.40    3.70   1
  -5 -10  -4   -3.00    4.40   1
   5  10   5    8.90    4.40   1
  -5 -10  -5    7.80    4.80   1
   5  10   6   -1.80    4.20   1
  -5 -10  -6   -0.40    4.70   1
   5  10   7   12.70    4.70   1
  -5 -10  -7   10.00    5.20   1
   5  10   8   -7.60    6.00   1
  -5 -10  -8   -1.40    6.60   1
   5  10   9    6.80    6.50   1
  -5 -10  -9    5.00    6.90   1
   5  10  10   -2.80    4.70   1
  -5 -10 -10   -3.50    4.80   1
   5  10  11   10.10    4.80   1
  -5 -10 -11    0.90    5.10   1
  -5 -11   3   13.70    5.90   1
  -5 -11   2   -0.40    3.30   1
  -5 -11   1    1.20    3.80   1
  -5 -11   0    4.50    3.30   1
  -5 -11  -1   11.60    3.50   1
  -5 -11  -2   26.20    5.40   1
   5  11   3   -5.20    4.70   1
  -5 -11  -3   -4.90    3.70   1
   5  11   4   45.30    6.40   1
  -5 -11  -4   36.90    7.60   1
   5  11   5    2.30    7.20   1
  -5 -11  -5    8.60    5.10   1
   5  11   6    8.30    5.30   1
  -5 -11  -6    9.40    5.50   1
   5  11   7    9.10    5.10   1
  -5 -11  -7   21.40    6.00   1
   5  11   8   -5.30    6.30   1
  -5 -11  -8    0.00    4.90   1
   6  -5  -8   19.80    7.30   1
   6  -5  -7   10.30    5.90   1
   6  -5  -6   31.10    5.60   1
   6  -5  -5    7.20    4.00   1
   6  -5  -4    3.90    5.30   1
  -6   5   4    3.90    3.80   1
   6  -5  -3    2.40    3.80   1
  -6   5   3   -7.60    3.50   1
  -6   5   2    1.80    3.20   1
  -6   5   1    4.60    3.30   1
  -6   5   0   -3.40    4.40   1
  -6   5  -1   18.10    3.80   1
  -6   5  -2   33.40    5.70   1
  -6   5  -3   -0.70    3.10   1
  -6   5  -4   13.20    4.40   1
  -6   5  -5    2.20    3.20   1
   6  -4 -10    5.20    4.40   1
   6  -4  -9   10.10    4.40   1
   6  -4  -8    1.40    4.30   1
   6  -4  -7   -1.70    4.20   1
   6  -4  -6   -7.40    5.20   1
  -6   4   6   -4.60    3.50   1
   6  -4  -5    0.50    3.80   1
  -6   4   5   11.00    5.30   1
   6  -4  -4    4.50    3.60   1
  -6   4   4    2.40    3.30   1
   6  -4  -3    4.30    3.60   1
  -6   4   3   12.90    5.00   1
   6  -4  -2   71.30    7.30   1
  -6   4   2   64.90    6.50   1
  -6   4   1   41.90    3.20   1
  -6   4   0   82.40    4.60   1
  -6   4  -1   39.30    3.20   1
  -6   4  -2   -1.40    2.70   1
  -6   4  -3    9.60    4.10   1
  -6   4  -4   -5.80    2.90   1
  -6   4  -5    3.40    4.10   1
  -6   4  -6   23.20    4.20   1
  -6   4  -7   -3.80    3.10   1
  -6   4  -8    5.30    5.10   1
   6  -3 -12    9.60    5.30   1
   6  -3 -11   29.40    6.50   1
   6  -3 -10    4.60    4.20   1
   6  -3  -9   22.50    5.20   1
   6  -3  -8   28.40    5.30   1
   6  -3  -7   18.40    4.70   1
  -6   3   7   20.90    4.70   1
   6  -3  -6   40.40    5.70   1
  -6   3   6   50.30    6.70   1
   6  -3  -5   39.40    5.20   1
  -6   3   5   42.40    5.00   1
   6  -3  -4   83.40    7.30   1
  -6   3   4   81.00    6.60   1
   6  -3  -3   14.10    3.70   1
  -6   3   3   11.30    3.60   1
   6  -3  -2   24.50    5.70   1
  -6   3   2   35.20    5.20   1
  -6   3   1    1.20    2.70   1
  -6   3   0   26.70    2.80   1
  -6   3  -1   -0.70    2.10   1
   6  -3   2   21.50    1.90   1
  -6   3  -2   22.20    2.60   1
   6  -3   3   28.90    2.80   1
  -6   3  -3   34.50    2.90   1
   6  -3   4   27.50    2.50   1
  -6   3  -4   24.20    4.00   1
   6  -3   5    4.80    2.00   1
  -6   3  -5   11.10    3.20   1
   6  -3   6    4.00    1.50   1
   6  -3   7   25.30    3.30   1
   6  -3   8   -2.20    2.80   1
   6  -3   9    4.00    4.00   1
   6  -3  10   11.60    6.10   1
   6  -2 -13   29.70    6.90   1
   6  -2 -12   11.60    4.70   1
   6  -2 -11    6.70    5.90   1
   6  -2 -10    5.70    3.90   1
   6  -2  -9   46.50    5.80   1
   6  -2  -8   58.80    5.80   1
  -6   2   8   38.80    3.40   1
   6  -2  -7   55.50    5.90   1
  -6   2   7   57.80    3.30   1
   6  -2  -6    7.90    4.90   1
  -6   2   6    1.10    1.10   1
   6  -2  -5   52.10    4.80   1
  -6   2   5   45.00    1.50   1
   6  -2  -4    5.20    4.70   1
  -6   2   4   -5.20    2.80   1
   6  -2  -3   -0.20    3.30   1
  -6   2   3   -2.20    3.40   1
   6  -2  -2   12.90    3.60   1
  -6   2   2   10.70    2.60   1
   6  -2  -1   -5.00    3.40   1
  -6   2   1   -1.10    1.80   1
  -6   2   0  325.80   11.40   1
  -6   2  -1   14.60    2.10   1
  -6   2  -2  206.70    4.80   1
   6  -2   3    7.00    1.00   1
  -6   2  -3    7.60    1.10   1
   6  -2   4    0.00    1.30   1
  -6   2  -4   -0.60    1.10   1
   6  -2   5    5.20    1.70   1
  -6   2  -5    0.30    1.80   1
   6  -2   6   -0.30    2.00   1
   6  -2   7   14.70    2.10   1
   6  -2   8   50.10    3.70   1
   6  -2   9   -2.20    2.20   1
   6  -2  10   22.60    2.90   1
   6  -2  11    0.60    2.80   1
   6  -2  12   15.40    3.70   1
   6  -1 -14   25.60    6.90   1
   6  -1 -13    1.20    4.30   1
  -6   1  13    6.20    4.00   1
   6  -1 -12    7.00    3.80   1
  -6   1  12    5.50    3.40   1
   6  -1 -11   11.80    3.80   1
  -6   1  11    7.90    3.00   1
   6  -1 -10   45.90    6.80   1
  -6   1  10   41.60    4.00   1
   6  -1  -9   79.10    8.10   1
  -6   1   9   78.40    5.50   1
   6  -1  -8    0.80    1.50   1
  -6   1   8    1.20    1.70   1
   6  -1  -7   43.30    6.50   1
  -6   1   7   49.70    2.20   1
   6  -1  -6    0.80    3.40   1
  -6   1   6    0.80    0.70   1
   6  -1  -5   43.00    5.60   1
  -6   1   5   43.70    1.40   1
   6  -1  -4   20.00    3.80   1
  -6   1   4   15.40    2.60   1
   6  -1  -3  193.50   10.20   1
  -6   1   3  200.60    7.70   1
   6  -1  -2   57.90    5.40   1
  -6   1   2   56.50    3.90   1
   6  -1  -1    2.90    3.40   1
  -6   1   1    5.80    2.00   1
  -6   1   0    4.80    2.00   1
   6  -1   1    8.80    3.50   1
  -6   1  -1   13.50    2.20   1
   6  -1   2   36.50    5.40   1
  -6   1  -2   37.40    2.80   1
   6  -1   3   27.00    1.70   1
  -6   1  -3   26.70    1.70   1
   6  -1   4   48.00    2.70   1
  -6   1  -4   48.20    2.50   1
   6  -1   5  168.00    6.40   1
  -6   1  -5  163.30    5.70   1
   6  -1   6   11.60    2.10   1
  -6   1  -6   10.20    1.40   1
   6  -1   7   78.40    4.50   1
  -6   1  -7   78.50    3.30   1
   6  -1   8    1.70    1.90   1
  -6   1  -8   -3.70    2.60   1
   6  -1   9   85.60    5.10   1
   6  -1  10    5.10    3.10   1
   6  -1  11   33.50    3.40   1
   6  -1  12   32.70    3.80   1
   6  -1  13   -4.60    3.10   1
   6   0 -15    5.80    4.90   1
  -6   0  15    6.80    3.30   1
   6   0 -14    5.60    3.90   1
  -6   0  14   -2.50    2.50   1
   6   0 -13   14.60    3.90   1
  -6   0  13   24.00    2.90   1
   6   0 -12   24.20    4.90   1
  -6   0  12   19.80    2.70   1
   6   0 -11   29.00    5.90   1
  -6   0  11   13.20    2.40   1
   6   0 -10   -1.60    1.50   1
  -6   0  10   -0.80    2.20   1
   6   0  -9    1.10    1.80   1
  -6   0   9    0.10    1.60   1
   6   0  -8   87.20    4.20   1
  -6   0   8   90.60    3.90   1
   6   0  -7   26.30    1.90   1
  -6   0   7   26.60    2.00   1
   6   0  -6  400.60   12.00   1
  -6   0   6  403.00    9.30   1
   6   0  -5   69.30    3.00   1
  -6   0   5   73.80    2.60   1
   6   0  -4   -1.30    3.30   1
  -6   0   4    3.60    2.00   1
   6   0  -3   80.40    6.00   1
  -6   0   3   80.60    3.50   1
   6   0  -2   29.20    4.00   1
  -6   0   2   26.10    2.20   1
   6   0  -1    9.90    3.20   1
  -6   0   1    6.00    1.80   1
   6   0   0  220.40   11.50   1
  -6   0   0  210.80    5.70   1
   6   0   1    4.20    3.30   1
  -6   0  -1   -0.30    1.40   1
   6   0   2 1004.20   40.80   1
  -6   0  -2 1099.40   39.10   1
   6   0   3   -0.50    0.80   1
  -6   0  -3    0.70    0.90   1
   6   0   4  320.50   10.20   1
  -6   0  -4  326.90   14.50   1
   6   0   5   38.30    2.50   1
  -6   0  -5   45.30    2.30   1
   6   0   6   -1.00    1.80   1
  -6   0  -6   -0.10    1.40   1
   6   0   7   71.10    3.70   1
  -6   0  -7   70.60    3.30   1
   6   0   8   31.10    2.90   1
  -6   0  -8   32.50    2.10   1
   6   0   9   16.00    2.40   1
  -6   0  -9   21.30    1.80   1
   6   0  10   18.60    2.80   1
   6   0  11    0.60    2.50   1
   6   0  12    9.20    2.50   1
   6   0  13    7.40    3.10   1
   6   0  14   10.20    3.20   1
   6   1 -15   44.80    7.70   1
  -6  -1  15   37.30    3.80   1
   6   1 -14    2.90    3.60   1
  -6  -1  14    6.70    3.60   1
   6   1 -13   48.00    5.90   1
  -6  -1  13   42.30    4.20   1
   6   1 -12   37.90    4.90   1
  -6  -1  12   27.40    3.60   1
   6   1 -11   19.90    4.90   1
  -6  -1  11   17.50    2.40   1
   6   1 -10    1.40    1.60   1
  -6  -1  10    3.80    1.60   1
   6   1  -9    9.20    2.40   1
  -6  -1   9    6.10    1.40   1
   6   1  -8   48.60    3.00   1
  -6  -1   8   44.40    2.20   1
   6   1  -7  281.80    9.30   1
  -6  -1   7  291.50    7.30   1
   6   1  -6   11.30    1.70   1
  -6  -1   6    8.60    1.40   1
   6   1  -5  198.70    6.50   1
  -6  -1   5  183.30    4.30   1
   6   1  -4    0.30    0.90   1
  -6  -1   4    1.30    1.00   1
   6   1  -3   75.50    6.40   1
  -6  -1   3   61.60    1.80   1
   6   1  -2   60.00    5.70   1
  -6  -1   2   60.40    2.40   1
   6   1  -1  336.20   17.70   1
  -6  -1   1  347.70    7.60   1
   6   1   0  156.90    8.90   1
  -6  -1   0  153.20    4.80   1
   6   1   1   31.60    3.70   1
  -6  -1  -1   32.60    2.10   1
   6   1   2    3.30    0.50   1
  -6  -1  -2    2.60    1.90   1
   6   1   3  109.20    3.10   1
  -6  -1  -3  115.70    4.10   1
   6   1   4   59.80    3.10   1
  -6  -1  -4   54.30    2.30   1
   6   1   5  279.50    7.90   1
  -6  -1  -5  291.50    9.20   1
   6   1   6   25.10    1.70   1
  -6  -1  -6   32.30    2.30   1
   6   1   7  145.60    4.60   1
  -6  -1  -7  141.60    5.90   1
   6   1   8   -2.50    1.50   1
  -6  -1  -8   -0.50    1.70   1
   6   1   9   50.50    2.50   1
  -6  -1  -9   45.90    2.70   1
   6   1  10   21.10    1.70   1
  -6  -1 -10   21.70    2.60   1
   6   1  11   49.10    4.30   1
  -6  -1 -11   40.30    3.50   1
   6   1  12   -2.80    3.50   1
   6   1  13   27.00    3.70   1
   6   1  14   15.10    4.30   1
   6   1  15   -3.00    3.10   1
   6   2 -15    3.10    3.20   1
  -6  -2  15    2.10    2.70   1
   6   2 -14   27.70    4.80   1
  -6  -2  14   16.10    2.90   1
   6   2 -13    0.40    4.60   1
  -6  -2  13    0.20    2.60   1
   6   2 -12   -3.20    2.90   1
  -6  -2  12   -0.60    2.40   1
   6   2 -11   31.00    5.10   1
  -6  -2  11   29.90    3.60   1
   6   2 -10   22.70    2.60   1
  -6  -2  10   25.30    2.10   1
   6   2  -9   64.80    3.80   1
  -6  -2   9   69.10    3.10   1
   6   2  -8    0.20    1.50   1
  -6  -2   8    0.70    1.60   1
   6   2  -7    2.50    1.50   1
  -6  -2   7    5.40    1.30   1
   6   2  -6  248.70    8.00   1
  -6  -2   6  233.50    5.40   1
   6   2  -5    8.50    1.70   1
  -6  -2   5    8.80    1.30   1
   6   2  -4  758.50   20.00   1
  -6  -2   4  756.10   13.20   1
   6   2  -3   89.00    3.50   1
  -6  -2   3   90.20    2.40   1
   6   2  -2  139.70    3.90   1
  -6  -2   2  136.60    3.20   1
   6   2  -1   83.60    2.50   1
  -6  -2   1   87.20    3.00   1
   6   2   0    1.50    0.60   1
  -6  -2   0    1.30    1.50   1
   6   2   1   32.80    1.30   1
  -6  -2  -1   32.50    2.00   1
   6   2   2   77.60    2.10   1
  -6  -2  -2   87.40    4.30   1
   6   2   3  165.20    3.80   1
  -6  -2  -3  154.70    6.20   1
   6   2   4  554.70   10.80   1
  -6  -2  -4  570.00   16.50   1
   6   2   5   70.20    2.70   1
  -6  -2  -5   71.60    3.30   1
   6   2   6  170.40    5.70   1
  -6  -2  -6  182.50    6.40   1
   6   2   7    4.40    1.90   1
  -6  -2  -7    2.50    1.80   1
   6   2   8    3.00    1.60   1
  -6  -2  -8    1.70    2.20   1
   6   2   9   13.70    1.80   1
  -6  -2  -9   13.20    2.30   1
   6   2  10   66.90    3.40   1
  -6  -2 -10   60.40    4.70   1
   6   2  11   19.60    2.40   1
  -6  -2 -11   17.80    2.70   1
   6   2  12   11.70    3.10   1
  -6  -2 -12    5.40    2.80   1
   6   2  13   12.50    3.60   1
   6   2  14    2.60    3.50   1
   6   2  15    4.70    3.40   1
   6   2  16    3.40    3.20   1
   6   3 -15    7.00    4.70   1
  -6  -3  15    6.50    2.90   1
   6   3 -14   10.60    3.90   1
  -6  -3  14   19.70    3.30   1
   6   3 -13   43.60    4.30   1
  -6  -3  13   49.20    4.10   1
   6   3 -12    1.00    2.80   1
  -6  -3  12   -4.00    3.30   1
   6   3 -11   61.10    5.90   1
  -6  -3  11   61.70    4.40   1
   6   3 -10   43.90    4.80   1
  -6  -3  10   34.00    2.40   1
   6   3  -9   84.70    4.50   1
  -6  -3   9   78.60    3.50   1
   6   3  -8    4.10    1.60   1
  -6  -3   8    0.60    1.30   1
   6   3  -7   87.20    4.10   1
  -6  -3   7   82.90    2.90   1
   6   3  -6  138.90    5.70   1
  -6  -3   6  144.60    3.60   1
   6   3  -5  111.10    4.40   1
  -6  -3   5  117.40    3.00   1
   6   3  -4   31.80    2.00   1
  -6  -3   4   30.70    1.60   1
   6   3  -3    0.80    1.50   1
  -6  -3   3    0.40    1.10   1
   6   3  -2   44.30    1.90   1
  -6  -3   2   44.80    1.70   1
   6   3  -1   30.40    1.80   1
  -6  -3   1   29.60    1.50   1
   6   3   0   18.20    1.20   1
  -6  -3   0   18.60    2.60   1
   6   3   1  604.00   11.50   1
  -6  -3  -1  626.40   17.80   1
   6   3   2    4.60    1.40   1
  -6  -3  -2    7.20    2.90   1
   6   3   3  198.70    4.50   1
  -6  -3  -3  191.00    6.70   1
   6   3   4   40.00    1.80   1
  -6  -3  -4   26.70    3.50   1
   6   3   5  204.50    5.00   1
  -6  -3  -5  200.10   10.20   1
   6   3   6   48.00    2.30   1
  -6  -3  -6   51.20    4.60   1
   6   3   7  268.60    7.70   1
  -6  -3  -7  267.10    8.90   1
   6   3   8  123.70    4.50   1
  -6  -3  -8  117.30    5.70   1
   6   3   9  116.60    4.60   1
  -6  -3  -9  108.60    5.40   1
   6   3  10   16.60    2.30   1
  -6  -3 -10   13.60    2.80   1
   6   3  11   16.70    2.30   1
  -6  -3 -11   24.60    4.20   1
   6   3  12   14.90    2.00   1
  -6  -3 -12   19.80    3.70   1
   6   3  13   29.70    3.70   1
  -6  -3 -13   33.30    4.30   1
   6   3  14   -2.20    3.30   1
   6   3  15   19.00    4.90   1
   6   3  16   14.00    4.20   1
  -6  -4  15   15.60    3.10   1
   6   4 -14   -0.30    2.70   1
  -6  -4  14    1.60    3.20   1
   6   4 -13    6.70    3.80   1
  -6  -4  13    4.30    2.90   1
   6   4 -12   94.50    8.20   1
  -6  -4  12   89.80    5.70   1
   6   4 -11    4.40    2.50   1
  -6  -4  11    3.60    2.80   1
   6   4 -10   18.00    2.90   1
  -6  -4  10   21.60    2.70   1
   6   4  -9  118.50    7.60   1
  -6  -4   9  111.40    4.00   1
   6   4  -8   11.90    1.60   1
  -6  -4   8   17.30    1.50   1
   6   4  -7   19.80    2.20   1
  -6  -4   7   18.10    1.40   1
   6   4  -6   19.40    2.70   1
  -6  -4   6   12.40    1.40   1
   6   4  -5   11.00    2.10   1
  -6  -4   5   12.60    1.40   1
   6   4  -4  579.40   16.80   1
  -6  -4   4  562.80   12.00   1
   6   4  -3   43.60    2.00   1
  -6  -4   3   44.70    2.40   1
   6   4  -2  813.70   18.20   1
  -6  -4   2  835.00   15.70   1
   6   4  -1   40.70    2.00   1
  -6  -4   1   43.70    2.00   1
   6   4   0   76.80    2.80   1
  -6  -4   0   77.80    3.10   1
   6   4   1  113.20    3.00   1
  -6  -4  -1  116.20    3.80   1
   6   4   2   10.80    1.60   1
  -6  -4  -2    9.20    2.00   1
   6   4   3  135.00    3.70   1
  -6  -4  -3  127.00    8.70   1
   6   4   4   26.40    1.60   1
  -6  -4  -4   17.00    4.20   1
   6   4   5  225.20    5.30   1
  -6  -4  -5  215.80   12.10   1
   6   4   6  122.60    3.60   1
  -6  -4  -6  129.10    7.60   1
   6   4   7   23.40    1.90   1
  -6  -4  -7   19.70    4.70   1
   6   4   8   73.60    3.00   1
  -6  -4  -8   66.90    4.10   1
   6   4   9   -1.90    2.30   1
  -6  -4  -9   -1.00    3.40   1
   6   4  10    5.40    2.40   1
  -6  -4 -10    3.60    3.00   1
   6   4  11   -2.50    4.20   1
  -6  -4 -11    4.20    4.00   1
   6   4  12   40.10    5.30   1
  -6  -4 -12   51.20    5.50   1
   6   4  13    6.00    4.90   1
  -6  -4 -13   10.80    3.20   1
   6   4  14   -5.80    3.90   1
  -6  -4 -14    1.20    3.80   1
   6   4  15    7.80    3.00   1
   6   4  16   -6.30    3.90   1
  -6  -5  14    4.30    4.30   1
  -6  -5  13    4.60    3.20   1
   6   5 -12   42.40    5.00   1
  -6  -5  12   45.50    4.60   1
   6   5 -11   47.00    4.90   1
  -6  -5  11   44.90    3.80   1
   6   5 -10    5.40    2.20   1
  -6  -5  10   -0.90    2.80   1
   6   5  -9   72.90    5.10   1
  -6  -5   9   67.40    4.50   1
   6   5  -8   12.70    2.10   1
  -6  -5   8   16.80    3.10   1
   6   5  -7   62.60    4.20   1
  -6  -5   7   59.60    3.80   1
   6   5  -6   19.30    2.30   1
  -6  -5   6   18.70    2.10   1
   6   5  -5   35.00    3.90   1
  -6  -5   5   34.60    2.60   1
   6   5  -4  153.60    9.00   1
  -6  -5   4  161.70    4.30   1
   6   5  -3   46.20    2.00   1
  -6  -5   3   49.60    2.30   1
   6   5  -2   48.20    2.30   1
  -6  -5   2   53.70    2.20   1
   6   5  -1  103.20    3.50   1
  -6  -5   1  104.70    3.10   1
   6   5   0    4.30    1.40   1
  -6  -5   0    5.50    1.80   1
   6   5   1   11.80    1.70   1
  -6  -5  -1    7.80    2.00   1
   6   5   2   81.50    2.60   1
  -6  -5  -2   90.10    6.30   1
   6   5   3  386.50    8.30   1
  -6  -5  -3  388.50   17.60   1
   6   5   4    8.20    2.00   1
  -6  -5  -4    3.60    4.00   1
   6   5   5  134.80    4.90   1
  -6  -5  -5  141.10    9.20   1
   6   5   6   43.40    2.60   1
  -6  -5  -6   56.00    5.00   1
   6   5   7  180.10    6.50   1
  -6  -5  -7  195.20   11.10   1
   6   5   8   16.40    3.30   1
  -6  -5  -8   27.00    6.30   1
   6   5   9  157.30   10.20   1
  -6  -5  -9  158.50   10.10   1
   6   5  10  133.50    8.70   1
  -6  -5 -10  129.80    9.20   1
   6   5  11   58.40    5.60   1
  -6  -5 -11   54.00    6.20   1
   6   5  12   37.10    6.00   1
  -6  -5 -12   32.60    4.90   1
   6   5  13    7.30    3.80   1
  -6  -5 -13    7.90    3.50   1
   6   5  14   24.30    4.90   1
  -6  -5 -14   35.10    5.50   1
   6   5  15   12.20    4.80   1
   6   5  16   13.50    6.50   1
  -6  -6  13    2.30    3.60   1
  -6  -6  12   -4.80    4.00   1
  -6  -6  11   -1.70    3.00   1
  -6  -6  10  121.90    6.20   1
   6   6  -9   -1.10    1.90   1
  -6  -6   9   -1.00    2.40   1
  -6  -6   8   57.70    3.90   1
  -6  -6   7   96.50    5.00   1
  -6  -6   6    7.60    2.80   1
  -6  -6   5    1.10    1.50   1
  -6  -6   4    9.70    1.20   1
   6   6  -3   50.80    2.40   1
  -6  -6   3   50.90    2.00   1
   6   6  -2  434.90   12.30   1
  -6  -6   2  445.20    9.40   1
   6   6  -1   83.80    3.90   1
  -6  -6   1   82.50    2.80   1
   6   6   0  402.60   13.40   1
  -6  -6   0  415.20   10.60   1
   6   6   1   35.50    2.80   1
  -6  -6  -1   35.40    2.20   1
   6   6   2   13.70    2.90   1
  -6  -6  -2   23.20    3.20   1
   6   6   3  122.00    4.90   1
  -6  -6  -3  113.00    8.20   1
   6   6   4    8.50    2.60   1
  -6  -6  -4    4.90    4.50   1
   6   6   5   81.30    4.60   1
  -6  -6  -5   82.00    6.60   1
   6   6   6    2.10    3.30   1
  -6  -6  -6   11.40    4.80   1
   6   6   7  100.90    7.30   1
  -6  -6  -7  108.70    7.70   1
   6   6   8   27.80    3.60   1
  -6  -6  -8   27.80    5.30   1
   6   6   9   29.50    4.00   1
   6   6  10    6.50    3.50   1
  -6  -6 -10    5.10    3.80   1
   6   6  11   11.20    3.60   1
  -6  -6 -11   12.50    4.20   1
   6   6  12    0.60    3.60   1
  -6  -6 -12    1.20    3.70   1
   6   6  13    2.50    5.20   1
  -6  -6 -13    5.70    4.00   1
   6   6  14   13.70    4.30   1
  -6  -6 -14    5.30    3.90   1
   6   6  15   -1.50    6.20   1
  -6  -6 -15    4.20    4.00   1
   6   6  16    2.40    4.60   1
  -6  -7  12    1.10    3.70   1
  -6  -7  11   -1.50    3.10   1
  -6  -7  10   45.40    3.80   1
  -6  -7   9   19.00    3.50   1
  -6  -7   8    0.30    2.60   1
  -6  -7   7   25.20    3.40   1
  -6  -7   6    0.40    2.80   1
  -6  -7   5    5.40    3.70   1
  -6  -7   4    9.30    3.00   1
   6   7  -3   15.40    1.30   1
  -6  -7   3   16.60    1.40   1
   6   7  -2   56.10    3.70   1
  -6  -7   2   57.90    2.10   1
   6   7  -1    2.30    1.40   1
  -6  -7   1    6.40    1.10   1
   6   7   0   -1.80    2.70   1
  -6  -7   0    0.60    1.10   1
  -6  -7  -1   73.80    3.30   1
  -6  -7  -2    5.30    2.50   1
   6   7   3   11.10    4.30   1
  -6  -7  -3   13.90    7.40   1
   6   7   4  224.80   12.90   1
  -6  -7  -4  237.30   12.70   1
   6   7   5   56.10    6.00   1
  -6  -7  -5   60.10    6.30   1
   6   7   6   79.00    5.90   1
  -6  -7  -6   72.60    6.60   1
   6   7   7   13.60    3.40   1
  -6  -7  -7   20.20    5.60   1
   6   7   8   63.30    5.80   1
  -6  -7  -8   76.90    7.30   1
   6   7   9   74.00    6.70   1
  -6  -7  -9   71.90    6.50   1
   6   7  10    1.40    5.10   1
  -6  -7 -10    2.10    4.40   1
   6   7  11   79.20    7.60   1
  -6  -7 -11   79.10    7.60   1
   6   7  12   12.80    4.20   1
  -6  -7 -12   22.50    6.30   1
  -6  -7 -13    9.40    4.10   1
   6   7  14    2.80    4.60   1
  -6  -7 -14    5.80    4.90   1
   6   7  15   -3.80    4.60   1
  -6  -7 -15   -3.10    4.10   1
  -6  -8  11   -1.60    3.20   1
  -6  -8  10    0.00    3.00   1
  -6  -8   9    8.50    3.50   1
  -6  -8   8   60.90    4.80   1
  -6  -8   7    0.00    3.20   1
  -6  -8   6   43.50    3.60   1
  -6  -8   5   26.80    3.90   1
  -6  -8   4   16.10    2.80   1
   6   8  -3    2.90    0.70   1
  -6  -8   3    3.40    1.40   1
   6   8  -2    0.20    1.70   1
  -6  -8   2    1.80    1.40   1
   6   8  -1  145.60    8.50   1
  -6  -8   1  143.30    4.10   1
  -6  -8   0   79.90    2.70   1
  -6  -8  -1  132.80    4.80   1
  -6  -8  -2   98.40    5.50   1
   6   8   3    2.00    3.50   1
  -6  -8  -3   -3.80    2.60   1
   6   8   4   13.80    3.90   1
  -6  -8  -4   12.80    5.90   1
   6   8   5    3.30    3.10   1
  -6  -8  -5    0.70    4.50   1
   6   8   6   12.80    5.20   1
  -6  -8  -6   13.40    6.60   1
   6   8   7   -0.70    3.10   1
  -6  -8  -7   -2.80    4.80   1
   6   8   8    9.40    3.80   1
  -6  -8  -8   11.40    4.90   1
   6   8   9   13.70    4.10   1
  -6  -8  -9    5.90    6.50   1
   6   8  10   -2.60    3.30   1
  -6  -8 -10    1.60    4.70   1
   6   8  11   14.40    5.80   1
  -6  -8 -11   23.50    6.50   1
   6   8  12   -4.40    6.20   1
  -6  -8 -12   10.60    4.60   1
   6   8  13   13.80    4.80   1
  -6  -8 -13   17.40    5.20   1
   6   8  14    3.60    5.10   1
  -6  -8 -14    4.30    6.90   1
  -6  -9   9   -1.30    3.00   1
  -6  -9   8   30.10    4.10   1
  -6  -9   7   -2.70    3.50   1
  -6  -9   6   20.20    3.50   1
  -6  -9   5    4.10    2.90   1
  -6  -9   4   14.70    4.00   1
  -6  -9   3    6.40    3.40   1
  -6  -9   2   30.00    3.90   1
  -6  -9   1   55.30    4.30   1
  -6  -9   0   -1.60    2.80   1
  -6  -9  -1    9.70    1.60   1
  -6  -9  -2    3.90    2.90   1
   6   9   3   44.70    5.20   1
  -6  -9  -3   45.30    3.70   1
   6   9   4    9.80    3.80   1
  -6  -9  -4   18.80    5.20   1
   6   9   5    0.80    3.70   1
  -6  -9  -5   -6.50    4.90   1
   6   9   6  114.40    8.90   1
  -6  -9  -6  126.10   10.50   1
   6   9   7   25.30    4.40   1
  -6  -9  -7   29.10    5.50   1
   6   9   8   26.70    4.90   1
  -6  -9  -8   23.30    7.20   1
   6   9   9    6.50    5.30   1
  -6  -9  -9   18.90    6.00   1
   6   9  10   17.40    6.30   1
  -6  -9 -10   10.20    5.30   1
   6   9  11   16.50    4.80   1
  -6  -9 -11   33.20    7.80   1
   6   9  12    2.80    4.60   1
  -6  -9 -12   -3.20    4.90   1
   6   9  13   22.20    6.00   1
  -6  -9 -13   21.70    7.80   1
  -6 -10   6   50.00    5.10   1
  -6 -10   5    3.50    3.70   1
  -6 -10   4   16.70    3.70   1
  -6 -10   3   11.60    3.30   1
  -6 -10   2    3.60    3.50   1
  -6 -10   1    5.50    3.60   1
  -6 -10   0    3.20    3.10   1
  -6 -10  -1   35.70    4.40   1
  -6 -10  -2   20.70    3.40   1
   6  10   3    7.20    4.20   1
  -6 -10  -3    5.90    3.30   1
   6  10   4   32.00    5.90   1
  -6 -10  -4   29.80    6.10   1
   6  10   5    3.40    6.30   1
  -6 -10  -5   -7.80    7.20   1
   6  10   6   -8.50    6.10   1
  -6 -10  -6   -5.70    7.20   1
   6  10   7    2.80    3.90   1
  -6 -10  -7   -1.90    4.80   1
   6  10   8    4.90    4.10   1
  -6 -10  -8   14.60    5.70   1
   6  10   9    4.00    4.80   1
  -6 -10  -9    2.00    5.10   1
   6  10  10    3.60    6.80   1
  -6 -10 -10    6.10    7.80   1
   6  10  11   -0.60    4.90   1
  -6 -10 -11    1.20    5.00   1
  -6 -11   2   -2.30    3.30   1
  -6 -11   1    2.10    3.90   1
  -6 -11   0    7.00    3.70   1
  -6 -11  -1   15.50    3.50   1
  -6 -11  -2    4.90    3.50   1
   6  11   3   -7.80    6.50   1
  -6 -11  -3  -10.60    4.80   1
   6  11   4   -3.40    4.60   1
  -6 -11  -4   -9.20    4.80   1
   6  11   5   30.10    6.30   1
  -6 -11  -5   34.90    8.20   1
   6  11   6   21.40    7.60   1
  -6 -11  -6   11.10    5.80   1
   6  11   7   13.00    4.70   1
  -6 -11  -7   13.90    5.40   1
   6  11   8   18.90    5.00   1
   7  -4  -7    1.30    4.50   1
   7  -4  -6    6.40    4.30   1
  -7   4   6   11.70    4.50   1
   7  -4  -5   19.40    4.50   1
  -7   4   5   14.30    6.00   1
   7  -4  -4    2.40    5.90   1
  -7   4   4   -0.50    2.60   1
   7  -4  -3    6.10    4.40   1
  -7   4   3   10.80    2.60   1
  -7   4   2    1.00    2.30   1
  -7   4   1   -2.60    2.60   1
  -7   4   0   -2.30    4.00   1
  -7   4  -1    3.50    3.70   1
  -7   4  -2   15.60    5.20   1
  -7   4  -3   44.40    5.80   1
  -7   4  -4   14.20    5.20   1
   7  -3 -10   21.70    5.50   1
   7  -3  -9    5.40    4.60   1
   7  -3  -8   26.80    5.90   1
   7  -3  -7   -0.20    4.40   1
  -7   3   7    0.20    4.10   1
   7  -3  -6   -5.00    4.30   1
  -7   3   6   -1.20    5.30   1
   7  -3  -5    9.70    4.00   1
  -7   3   5    3.90    2.40   1
   7  -3  -4   -6.80    5.70   1
  -7   3   4    2.50    2.80   1
   7  -3  -3   37.50    5.60   1
  -7   3   3   31.60    3.90   1
  -7   3   2   37.20    3.50   1
  -7   3   1    1.60    2.00   1
  -7   3   0   17.30    2.90   1
  -7   3  -1    4.60    2.20   1
  -7   3  -2   22.20    5.00   1
  -7   3  -3    7.80    3.60   1
  -7   3  -4   12.40    5.00   1
  -7   3  -5   -3.80    3.50   1
  -7   3  -6   17.80    3.70   1
  -7   3  -7    5.70    3.40   1
   7  -3   8    1.30    4.50   1
   7  -2 -11   12.70    6.80   1
   7  -2 -10   22.90    5.10   1
   7  -2  -9   -0.90    5.00   1
   7  -2  -8   -0.90    3.80   1
  -7   2   8    1.50    4.00   1
   7  -2  -7   -3.90    4.30   1
  -7   2   7   -1.40    5.40   1
   7  -2  -6    1.60    4.00   1
  -7   2   6    8.40    2.90   1
   7  -2  -5   -0.70    5.30   1
  -7   2   5   12.10    3.00   1
   7  -2  -4   89.90    7.50   1
  -7   2   4   78.00    5.10   1
   7  -2  -3  135.60    8.90   1
  -7   2   3  106.50    5.80   1
   7  -2  -2   -3.70    3.70   1
  -7   2   2    3.20    2.40   1
  -7   2   1   36.00    2.90   1
  -7   2   0   35.70    3.60   1
  -7   2  -1    2.20    1.90   1
  -7   2  -2   -2.10    2.00   1
  -7   2  -3   14.50    2.50   1
   7  -2   4   75.80    7.20   1
  -7   2  -4   55.70    5.80   1
   7  -2   5   19.60    5.70   1
  -7   2  -5   11.40    4.80   1
   7  -2   6   28.40    6.40   1
   7  -2   7   -4.80    3.80   1
   7  -2   8   18.20    4.60   1
   7  -2   9   -1.30    5.90   1
   7  -2  10    6.50    4.60   1
   7  -1 -12    5.10    4.30   1
  -7   1  12   12.10    5.20   1
   7  -1 -11   16.80    5.10   1
  -7   1  11    9.10    4.30   1
   7  -1 -10   19.10    5.90   1
  -7   1  10   16.70    4.50   1
   7  -1  -9   54.70    7.20   1
  -7   1   9   48.40    6.10   1
   7  -1  -8   81.60    7.50   1
  -7   1   8   90.30    5.90   1
   7  -1  -7   51.40    6.80   1
  -7   1   7   45.50    4.30   1
   7  -1  -6   43.10    5.50   1
  -7   1   6   42.40    4.00   1
   7  -1  -5    3.60    3.50   1
  -7   1   5    5.80    2.50   1
   7  -1  -4   -8.20    4.60   1
  -7   1   4    0.10    2.30   1
   7  -1  -3    6.90    3.60   1
  -7   1   3    1.60    2.40   1
   7  -1  -2   11.60    4.00   1
  -7   1   2   11.10    2.30   1
  -7   1   1   71.10    4.50   1
  -7   1   0   -2.10    1.70   1
  -7   1  -1    6.80    2.10   1
   7  -1   2    1.60    3.30   1
  -7   1  -2    1.10    2.10   1
   7  -1   3   18.60    5.40   1
  -7   1  -3   11.40    1.90   1
   7  -1   4   10.30    5.20   1
  -7   1  -4    4.30    3.00   1
   7  -1   5   27.30    2.10   1
  -7   1  -5   24.10    3.00   1
   7  -1   6   16.20    2.20   1
  -7   1  -6   14.00    2.10   1
   7  -1   7    0.40    2.10   1
   7  -1   8   44.20    3.40   1
   7  -1   9    4.50    2.00   1
   7  -1  10    2.70    4.90   1
   7  -1  11   -2.70    4.20   1
   7  -1  12    4.50    4.90   1
   7   0 -13    4.10    5.60   1
  -7   0  13   11.00    4.70   1
   7   0 -12    3.90    4.50   1
  -7   0  12    4.20    5.40   1
   7   0 -11   21.40    6.20   1
  -7   0  11   23.10    6.00   1
   7   0 -10    9.50    3.90   1
  -7   0  10   12.10    6.00   1
   7   0  -9  119.50    9.00   1
  -7   0   9  123.50    9.30   1
   7   0  -8    0.80    3.20   1
  -7   0   8    3.70    1.60   1
   7   0  -7   11.00    3.70   1
  -7   0   7   11.40    1.30   1
   7   0  -6    4.40    4.70   1
  -7   0   6    9.50    2.60   1
   7   0  -5   53.50    5.30   1
  -7   0   5   54.60    4.20   1
   7   0  -4   56.90    5.50   1
  -7   0   4   50.40    3.70   1
   7   0  -3    2.50    3.30   1
  -7   0   3   -3.70    2.60   1
   7   0  -2  315.90   16.30   1
  -7   0   2  310.40   12.30   1
  -7   0   1  138.00    6.00   1
   7   0   0   21.70    4.30   1
  -7   0   0   18.30    2.60   1
   7   0   1   52.10    6.10   1
  -7   0  -1   53.30    3.20   1
   7   0   2   41.30    4.90   1
  -7   0  -2   31.20    3.30   1
   7   0   3    8.20    4.60   1
  -7   0  -3   -4.10    3.20   1
   7   0   4   18.60    1.00   1
  -7   0  -4   17.80    2.70   1
   7   0   5   17.30    1.70   1
  -7   0  -5   20.00    3.20   1
   7   0   6  177.00    7.50   1
  -7   0  -6  172.10    9.40   1
   7   0   7   22.20    2.20   1
  -7   0  -7   29.00    3.10   1
   7   0   8   66.50    4.20   1
   7   0   9    1.50    1.90   1
   7   0  10   72.00    4.80   1
   7   0  11   -2.20    2.20   1
   7   0  12   11.40    2.60   1
   7   0  13   -0.50    2.80   1
   7   1 -14   48.20    6.30   1
  -7  -1  14   39.30    6.80   1
   7   1 -13    1.90    5.30   1
  -7  -1  13    7.60    6.00   1
   7   1 -12   30.50    5.10   1
  -7  -1  12   26.90    3.20   1
   7   1 -11   44.00    6.60   1
  -7  -1  11   47.20    3.90   1
   7   1 -10   17.10    4.40   1
  -7  -1  10    8.60    2.80   1
   7   1  -9  101.10    8.00   1
  -7  -1   9   95.30    4.20   1
   7   1  -8   -3.10    3.40   1
  -7  -1   8    0.50    1.60   1
   7   1  -7  149.50    6.30   1
  -7  -1   7  150.80    5.30   1
   7   1  -6   67.70    3.10   1
  -7  -1   6   62.40    3.00   1
   7   1  -5   49.70    2.50   1
  -7  -1   5   48.20    2.20   1
   7   1  -4   23.70    3.70   1
  -7  -1   4   23.20    3.10   1
   7   1  -3    2.20    4.50   1
  -7  -1   3   -0.30    2.70   1
  -7  -1   2   13.30    2.60   1
   7   1  -1   18.10    3.90   1
  -7  -1   1   17.40    2.90   1
   7   1   0   18.60    3.80   1
  -7  -1   0   23.30    2.60   1
   7   1   1   77.00    6.30   1
  -7  -1  -1   71.00    4.10   1
   7   1   2   19.50    3.40   1
  -7  -1  -2   23.40    3.40   1
   7   1   3   10.70    5.30   1
  -7  -1  -3   19.50    4.00   1
   7   1   4   -0.50    0.70   1
  -7  -1  -4   -4.40    3.50   1
   7   1   5   53.60    2.20   1
  -7  -1  -5   56.10    4.50   1
   7   1   6    1.40    1.70   1
  -7  -1  -6    1.30    1.40   1
   7   1   7   83.60    4.30   1
  -7  -1  -7   80.70    3.80   1
   7   1   8   10.40    2.50   1
  -7  -1  -8   13.20    2.00   1
   7   1   9   23.20    2.90   1
  -7  -1  -9   16.90    2.80   1
   7   1  10   41.50    3.50   1
   7   1  11    2.20    2.80   1
   7   1  12    6.00    2.80   1
   7   1  13    2.20    3.70   1
   7   1  14    0.40    2.80   1
   7   2 -14   22.90    6.50   1
  -7  -2  14   26.60    3.80   1
   7   2 -13    2.50    3.70   1
  -7  -2  13    0.60    2.90   1
   7   2 -12    7.70    4.00   1
  -7  -2  12   12.80    2.60   1
   7   2 -11   -4.30    3.40   1
  -7  -2  11   -4.80    2.50   1
   7   2 -10   15.00    3.30   1
  -7  -2  10   16.80    2.70   1
   7   2  -9    5.80    2.30   1
  -7  -2   9   11.50    2.00   1
   7   2  -8   39.40    2.80   1
  -7  -2   8   46.40    2.40   1
   7   2  -7  153.70    6.50   1
  -7  -2   7  161.20    4.90   1
   7   2  -6    8.40    1.70   1
  -7  -2   6    6.60    1.30   1
   7   2  -5    8.40    1.20   1
  -7  -2   5    9.00    1.30   1
   7   2  -4    1.90    1.10   1
  -7  -2   4    2.40    1.10   1
   7   2  -3   38.30    2.00   1
  -7  -2   3   36.80    1.60   1
   7   2  -2   93.10    3.30   1
  -7  -2   2   98.80    3.90   1
   7   2  -1   11.30    4.20   1
  -7  -2   1   11.30    1.90   1
   7   2   0  663.10   28.90   1
  -7  -2   0  679.70   17.20   1
   7   2   1  103.50    6.80   1
  -7  -2  -1   99.40    4.70   1
   7   2   2  163.30    4.60   1
  -7  -2  -2  173.40    8.70   1
   7   2   3    3.30    0.90   1
  -7  -2  -3    1.50    2.90   1
   7   2   4   84.40    2.50   1
  -7  -2  -4   85.40    6.80   1
   7   2   5    2.50    1.00   1
  -7  -2  -5    0.30    2.90   1
   7   2   6    1.50    1.20   1
  -7  -2  -6    1.60    2.60   1
   7   2   7   73.50    3.20   1
  -7  -2  -7   71.30    3.80   1
   7   2   8   62.90    3.00   1
  -7  -2  -8   60.60    3.60   1
   7   2   9   -4.90    1.80   1
  -7  -2  -9   -1.90    2.20   1
   7   2  10   15.20    3.10   1
  -7  -2 -10   15.70    2.90   1
   7   2  11    7.30    2.40   1
  -7  -2 -11    2.80    2.20   1
   7   2  12   33.80    3.50   1
   7   2  13    5.20    3.30   1
   7   2  14    8.80    3.60   1
   7   3 -14   -7.90    3.60   1
  -7  -3  14   -2.60    3.20   1
   7   3 -13   58.60    6.40   1
  -7  -3  13   48.20    4.40   1
   7   3 -12   30.30    4.50   1
  -7  -3  12   33.40    3.50   1
   7   3 -11   15.50    3.40   1
  -7  -3  11   13.40    2.90   1
   7   3 -10    6.90    4.60   1
  -7  -3  10   18.40    3.50   1
   7   3  -9   43.70    3.50   1
  -7  -3   9   49.50    3.70   1
   7   3  -8   11.80    2.10   1
  -7  -3   8   13.20    1.60   1
   7   3  -7  174.40    7.20   1
  -7  -3   7  189.60    6.10   1
   7   3  -6   21.70    2.10   1
  -7  -3   6   13.70    1.60   1
   7   3  -5  355.90   11.40   1
  -7  -3   5  354.20    7.70   1
   7   3  -4    4.80    1.70   1
  -7  -3   4    6.10    1.20   1
   7   3  -3  172.50    7.90   1
  -7  -3   3  160.60    4.00   1
   7   3  -2   10.90    1.60   1
  -7  -3   2   12.80    1.30   1
   7   3  -1   46.00    1.90   1
  -7  -3   1   47.80    2.30   1
   7   3   0    3.20    1.00   1
  -7  -3   0    6.90    2.10   1
   7   3   1   32.10    1.50   1
  -7  -3  -1   31.30    2.90   1
   7   3   2  155.20    4.00   1
  -7  -3  -2  158.10    6.50   1
   7   3   3    8.90    1.30   1
  -7  -3  -3    3.70    3.60   1
   7   3   4   17.80    1.30   1
  -7  -3  -4   22.40    4.00   1
   7   3   5    2.00    1.40   1
  -7  -3  -5    9.00    5.20   1
   7   3   6   13.70    1.50   1
  -7  -3  -6   12.80    5.00   1
   7   3   7   47.00    2.20   1
  -7  -3  -7   49.20    4.90   1
   7   3   8    4.70    1.90   1
  -7  -3  -8    0.80    1.70   1
   7   3   9   98.70    4.30   1
  -7  -3  -9   97.50    4.60   1
   7   3  10   17.70    2.00   1
  -7  -3 -10   13.10    3.10   1
   7   3  11   48.40    3.90   1
  -7  -3 -11   48.20    5.20   1
   7   3  12   23.80    3.30   1
  -7  -3 -12   20.30    4.00   1
   7   3  13    0.60    3.70   1
   7   3  14    3.50    4.00   1
   7   3  15   -1.80    7.00   1
  -7  -4  14   -4.20    2.90   1
   7   4 -13   -1.30    3.00   1
  -7  -4  13    3.80    3.10   1
   7   4 -12   49.90    5.60   1
  -7  -4  12   49.80    4.30   1
   7   4 -11   -1.20    2.60   1
  -7  -4  11    0.20    2.30   1
   7   4 -10   33.70    3.90   1
  -7  -4  10   38.50    3.70   1
   7   4  -9   -2.10    2.60   1
  -7  -4   9   10.30    3.30   1
   7   4  -8  108.60    5.20   1
  -7  -4   8  107.30    4.40   1
   7   4  -7   33.50    2.70   1
  -7  -4   7   35.70    2.10   1
   7   4  -6  299.10   10.40   1
  -7  -4   6  289.90    6.60   1
   7   4  -5  290.40    9.80   1
  -7  -4   5  283.50    6.20   1
   7   4  -4   73.80    5.10   1
  -7  -4   4   79.40    2.90   1
   7   4  -3    0.90    1.20   1
  -7  -4   3   -0.30    1.30   1
   7   4  -2    7.30    1.90   1
  -7  -4   2   10.50    1.70   1
   7   4  -1  190.10    6.70   1
  -7  -4   1  184.30    5.00   1
   7   4   0   58.80    2.60   1
  -7  -4   0   56.80    3.00   1
   7   4   1   57.20    2.30   1
  -7  -4  -1   60.10    4.30   1
   7   4   2  449.40    9.90   1
  -7  -4  -2  466.80   15.30   1
   7   4   3   93.60    2.90   1
  -7  -4  -3   98.40    4.70   1
   7   4   4  146.30    4.10   1
  -7  -4  -4  149.70    9.60   1
   7   4   5    4.70    1.40   1
  -7  -4  -5    6.20    5.20   1
   7   4   6   22.00    1.80   1
  -7  -4  -6   21.50    4.10   1
   7   4   7    5.40    1.50   1
  -7  -4  -7    6.10    3.60   1
   7   4   8   -2.80    1.50   1
  -7  -4  -8   -1.10    4.50   1
   7   4   9   66.30    4.50   1
  -7  -4  -9   52.90    5.20   1
   7   4  10   20.80    2.80   1
  -7  -4 -10   23.90    3.70   1
   7   4  11   -3.90    2.90   1
  -7  -4 -11    1.20    4.50   1
   7   4  12    2.40    2.90   1
  -7  -4 -12    3.10    4.10   1
   7   4  13   19.00    3.30   1
  -7  -4 -13   16.80    4.10   1
   7   4  14    7.90    3.70   1
  -7  -4 -14   11.30    3.00   1
   7   4  15    1.80    3.00   1
  -7  -5  13   11.60    3.60   1
  -7  -5  12    6.40    2.70   1
   7   5 -11  105.10    8.20   1
  -7  -5  11   94.30    6.00   1
   7   5 -10   29.50    4.20   1
  -7  -5  10   39.20    4.20   1
   7   5  -9    9.60    2.40   1
  -7  -5   9   16.30    3.10   1
   7   5  -8   40.10    4.40   1
  -7  -5   8   34.30    3.00   1
   7   5  -7   58.70    4.60   1
  -7  -5   7   47.60    3.00   1
   7   5  -6    7.90    3.30   1
  -7  -5   6   -1.10    2.00   1
   7   5  -5   59.80    4.80   1
  -7  -5   5   69.90    2.70   1
   7   5  -4   85.80    6.90   1
  -7  -5   4   92.50    3.20   1
   7   5  -3  147.50    5.40   1
  -7  -5   3  153.00    4.30   1
   7   5  -2    3.60    1.40   1
  -7  -5   2    4.30    1.70   1
   7   5  -1   78.20    3.70   1
  -7  -5   1   81.50    3.00   1
   7   5   0   -0.70    2.00   1
  -7  -5   0    0.40    1.40   1
   7   5   1   75.10    3.10   1
  -7  -5  -1   86.10    4.90   1
   7   5   2   21.60    1.80   1
  -7  -5  -2   23.20    3.00   1
   7   5   3   89.90    3.50   1
  -7  -5  -3   95.70    5.60   1
   7   5   4  103.50    3.70   1
  -7  -5  -4   91.10    8.00   1
   7   5   5    0.10    1.60   1
  -7  -5  -5   12.60    6.00   1
   7   5   6   40.00    2.30   1
  -7  -5  -6   37.70    4.80   1
   7   5   7   -0.90    1.60   1
  -7  -5  -7   -0.70    3.50   1
   7   5   8   19.70    2.60   1
  -7  -5  -8   23.10    5.50   1
   7   5   9   44.50    3.80   1
  -7  -5  -9   39.10    4.40   1
   7   5  10   17.00    3.20   1
  -7  -5 -10   16.80    4.30   1
   7   5  11   62.10    4.60   1
  -7  -5 -11   72.60    6.60   1
   7   5  12   -0.90    3.10   1
  -7  -5 -12   -0.40    3.30   1
   7   5  13   19.00    3.50   1
  -7  -5 -13   26.20    5.70   1
   7   5  14   16.40    3.80   1
  -7  -5 -14   17.00    3.80   1
   7   5  15    1.40    4.60   1
  -7  -5 -15    5.10    4.40   1
  -7  -6  12    6.00    3.50   1
  -7  -6  11   15.30    3.10   1
  -7  -6  10   21.80    3.60   1
   7   6  -9   22.10    3.10   1
  -7  -6   9   18.90    3.80   1
  -7  -6   8    5.40    3.00   1
  -7  -6   7    2.80    2.70   1
  -7  -6   6  165.40    5.70   1
  -7  -6   5    3.70    2.00   1
  -7  -6   4  428.40    9.80   1
   7   6  -3   95.70    4.20   1
  -7  -6   3   98.00    3.10   1
   7   6  -2   35.10    2.50   1
  -7  -6   2   36.90    1.90   1
   7   6  -1    2.90    1.80   1
  -7  -6   1    0.60    1.20   1
   7   6   0    8.60    1.90   1
  -7  -6   0    7.70    1.70   1
   7   6   1  154.30    6.30   1
  -7  -6  -1  159.40    5.30   1
   7   6   2   33.00    2.10   1
  -7  -6  -2   39.00    3.10   1
   7   6   3   49.00    2.50   1
  -7  -6  -3   54.10    6.00   1
   7   6   4  250.30    7.60   1
  -7  -6  -4  242.10   14.50   1
   7   6   5   23.60    2.60   1
  -7  -6  -5   25.80    4.90   1
   7   6   6   33.50    3.70   1
  -7  -6  -6   18.90    4.50   1
   7   6   7    7.30    2.70   1
  -7  -6  -7    1.80    4.30   1
   7   6   8    5.00    4.20   1
  -7  -6  -8   -4.90    3.80   1
   7   6   9   -6.80    4.30   1
  -7  -6  -9    4.40    3.80   1
   7   6  10    3.40    4.70   1
  -7  -6 -10    2.90    4.00   1
   7   6  11   45.10    6.60   1
  -7  -6 -11   38.90    5.50   1
   7   6  12   -2.30    3.70   1
  -7  -6 -12    3.30    4.00   1
   7   6  13    3.60    3.70   1
  -7  -6 -13    0.40    5.30   1
   7   6  14   -1.00    3.80   1
  -7  -6 -14   -2.10    5.60   1
   7   6  15   10.10    5.00   1
  -7  -6 -15    1.30    5.10   1
  -7  -7  11   18.50    4.90   1
  -7  -7  10    1.70    4.10   1
  -7  -7   9   77.70    5.40   1
  -7  -7   8    6.90    3.80   1
  -7  -7   7    8.20    3.20   1
  -7  -7   6   18.40    3.20   1
  -7  -7   5   34.80    2.80   1
  -7  -7   4    5.30    1.90   1
   7   7  -3    6.30    1.80   1
  -7  -7   3    6.10    1.20   1
   7   7  -2   74.50    4.40   1
  -7  -7   2   78.10    2.80   1
   7   7  -1   20.80    2.20   1
  -7  -7   1   21.90    1.80   1
   7   7   0   11.60    2.90   1
  -7  -7   0    8.10    1.20   1
   7   7   1    8.00    2.40   1
  -7  -7  -1    7.10    1.70   1
   7   7   2    8.30    2.00   1
  -7  -7  -2    6.70    1.90   1
   7   7   3   14.00    2.30   1
  -7  -7  -3   10.40    6.30   1
   7   7   4   17.20    3.50   1
  -7  -7  -4   20.00    4.50   1
   7   7   5   76.10    5.60   1
  -7  -7  -5   84.00    7.50   1
   7   7   6   60.90    6.20   1
  -7  -7  -6   33.60    6.50   1
   7   7   7    9.90    3.70   1
  -7  -7  -7    9.20    4.40   1
   7   7   8   22.80    3.90   1
  -7  -7  -8   23.30    4.70   1
   7   7   9   18.10    3.60   1
  -7  -7  -9   11.40    4.60   1
   7   7  10   12.60    3.80   1
  -7  -7 -10   12.40    4.40   1
   7   7  11   17.00    4.30   1
  -7  -7 -11    8.40    4.70   1
   7   7  12   24.20    6.20   1
  -7  -7 -12   33.80    6.70   1
   7   7  13    6.80    4.50   1
  -7  -7 -13   20.50    6.40   1
   7   7  14   -1.30    3.80   1
  -7  -7 -14    9.70    5.60   1
  -7  -8  10    5.40    3.60   1
  -7  -8   9   -2.30    3.10   1
  -7  -8   8    7.00    3.10   1
  -7  -8   7   18.50    3.40   1
  -7  -8   6    2.40    3.30   1
  -7  -8   5    9.50    4.50   1
  -7  -8   4   78.70    3.70   1
  -7  -8   3    6.70    1.80   1
   7   8  -2  195.90   10.00   1
  -7  -8   2  208.80    7.40   1
   7   8  -1   15.90    2.70   1
  -7  -8   1   15.10    1.80   1
   7   8   0   16.40    2.40   1
  -7  -8   0   19.60    1.60   1
   7   8   1    0.10    2.90   1
  -7  -8  -1    1.10    1.30   1
  -7  -8  -2    6.30    1.50   1
   7   8   3   70.80    5.90   1
  -7  -8  -3   70.30    7.20   1
   7   8   4    0.60    5.10   1
  -7  -8  -4    1.20    6.30   1
   7   8   5   72.70    7.40   1
  -7  -8  -5   61.90    6.90   1
   7   8   6   68.30    6.70   1
  -7  -8  -6   66.80    7.80   1
   7   8   7    3.30    3.50   1
  -7  -8  -7   -0.40    4.30   1
   7   8   8    5.70    3.90   1
  -7  -8  -8    3.80    4.90   1
   7   8   9   23.40    4.60   1
  -7  -8  -9   28.20    6.00   1
   7   8  10   -1.40    3.90   1
  -7  -8 -10   -1.80    5.00   1
   7   8  11   -0.70    4.10   1
  -7  -8 -11   -3.90    6.40   1
   7   8  12    9.40    5.90   1
  -7  -8 -12    8.10    4.50   1
   7   8  13    4.40    4.20   1
  -7  -8 -13    2.20    4.50   1
  -7  -9   8   16.10    4.70   1
  -7  -9   7   42.70    5.00   1
  -7  -9   6    2.00    3.10   1
  -7  -9   5   24.10    3.60   1
  -7  -9   4   23.70    3.80   1
  -7  -9   3    1.90    3.10   1
  -7  -9   2   14.50    3.80   1
  -7  -9   1    3.70    3.10   1
   7   9   0  102.30    7.00   1
  -7  -9   0   96.90    4.20   1
  -7  -9  -1    3.70    1.80   1
  -7  -9  -2   44.00    4.00   1
   7   9   3   10.60    4.20   1
  -7  -9  -3   22.20    7.70   1
   7   9   4   34.30    4.90   1
  -7  -9  -4   34.90    5.10   1
   7   9   5   12.20    4.20   1
  -7  -9  -5   18.90    5.70   1
   7   9   6   19.90    4.50   1
  -7  -9  -6   23.40    7.60   1
   7   9   7   51.30    5.80   1
  -7  -9  -7   57.80    7.10   1
   7   9   8   16.40    5.90   1
  -7  -9  -8   26.80    5.10   1
   7   9   9   -6.70    5.40   1
  -7  -9  -9    1.20    5.10   1
   7   9  10    4.10    4.30   1
  -7  -9 -10   10.70    5.70   1
   7   9  11   -4.30    4.20   1
  -7  -9 -11    1.40    5.00   1
   7   9  12    5.60    4.50   1
  -7  -9 -12    4.90    4.50   1
  -7 -10   6    7.60    6.40   1
  -7 -10   5   20.50    4.30   1
  -7 -10   4    3.00    3.40   1
  -7 -10   3   33.10    4.50   1
  -7 -10   2   47.40    4.90   1
  -7 -10   1    7.70    3.30   1
  -7 -10   0   74.00    6.00   1
  -7 -10  -1   -6.20    4.00   1
  -7 -10  -2   -0.50    3.20   1
   7  10   3   -0.10    4.20   1
  -7 -10  -3    3.50    5.30   1
   7  10   4    6.80    6.50   1
  -7 -10  -4   -3.50    4.80   1
   7  10   5    7.00    6.00   1
  -7 -10  -5    1.80    5.10   1
   7  10   6   -0.70    4.00   1
  -7 -10  -6    0.90    7.30   1
   7  10   7    9.00    4.60   1
  -7 -10  -7    0.90    5.30   1
   7  10   8   -5.20    4.60   1
  -7 -10  -8    9.30    6.00   1
   7  10   9   -1.60    6.40   1
  -7 -10  -9    1.60    5.00   1
   7  10  10   -2.10    4.20   1
  -7 -10 -10    4.80    7.80   1
  -7 -11   2   -3.80    4.70   1
  -7 -11   1   -3.90    3.70   1
  -7 -11   0   -4.90    4.20   1
  -7 -11  -1    9.00    3.90   1
  -7 -11  -2   30.00    5.40   1
   7  11   3   -7.00    4.30   1
  -7 -11  -3   13.70    8.30   1
   7  11   4    5.40    4.90   1
  -7 -11  -4   12.20    8.10   1
   7  11   5    7.60    5.20   1
  -7 -11  -5    9.00    8.10   1
   7  11   6   15.70    5.30   1
  -7 -11  -6    8.50    8.20   1
   7  11   7   12.50    4.50   1
  -7 -11  -7   -3.60    7.40   1
   8  -3  -5   12.60    6.70   1
  -8   3   5    6.80    3.60   1
   8  -3  -4   43.00    7.10   1
  -8   3   4   44.70    5.00   1
  -8   3   3   -3.90    3.20   1
  -8   3   2    9.20    3.20   1
  -8   3   1    1.70    2.60   1
  -8   3   0    2.80    3.90   1
  -8   3  -1    1.80    5.50   1
  -8   3  -2    9.10    4.10   1
  -8   3  -3   15.20    4.30   1
   8  -2  -8    4.80    4.80   1
  -8   2   8    2.00    3.20   1
   8  -2  -7   11.20    4.90   1
  -8   2   7   19.90    3.70   1
   8  -2  -6   -1.30    4.40   1
  -8   2   6    1.50    3.40   1
   8  -2  -5    1.00    3.90   1
  -8   2   5    2.90    3.20   1
   8  -2  -4   -4.10    3.80   1
  -8   2   4    0.50    2.60   1
  -8   2   3    7.80    2.70   1
  -8   2   2   54.10    4.10   1
  -8   2   1    9.30    3.20   1
  -8   2   0   32.50    3.80   1
  -8   2  -1   16.80    2.80   1
  -8   2  -2   12.70    5.70   1
  -8   2  -3   40.30    6.10   1
  -8   2  -4   16.70    4.90   1
  -8   2  -5   43.90    6.70   1
   8  -2   6    3.60    4.80   1
  -8   2  -6    3.70    5.30   1
   8  -2   7    3.60    6.20   1
  -8   2  -7    9.40    4.00   1
   8  -1 -10   17.30    6.30   1
  -8   1  10   13.70    5.00   1
   8  -1  -9   -5.40    4.20   1
  -8   1   9   -1.60    6.10   1
   8  -1  -8    1.80    4.50   1
  -8   1   8    2.30    3.20   1
   8  -1  -7   11.00    4.90   1
  -8   1   7    1.60    3.20   1
   8  -1  -6    5.20    3.80   1
  -8   1   6    8.00    3.50   1
   8  -1  -5   24.70    6.30   1
  -8   1   5   30.90    3.40   1
   8  -1  -4   32.80    5.10   1
  -8   1   4   27.90    3.80   1
  -8   1   3   42.60    3.70   1
  -8   1   2   67.90    4.60   1
  -8   1   1   20.60    2.80   1
  -8   1   0   21.40    3.60   1
  -8   1  -1   14.20    2.70   1
  -8   1  -2   16.80    3.20   1
   8  -1   3    7.70    4.40   1
  -8   1  -3    7.70    2.40   1
   8  -1   4    6.80    4.00   1
  -8   1  -4    5.60    2.70   1
   8  -1   5   19.60    4.70   1
  -8   1  -5   14.30    4.60   1
   8  -1   6    0.00    4.30   1
   8  -1   7    2.70    5.90   1
   8  -1   8    5.10    4.00   1
   8  -1   9   28.10    7.30   1
   8   0 -11    4.00    6.20   1
  -8   0  11    2.90    6.80   1
   8   0 -10   10.00    4.40   1
  -8   0  10    1.60    6.40   1
   8   0  -9    2.00    4.10   1
  -8   0   9   -1.80    3.10   1
   8   0  -8   58.20    6.60   1
  -8   0   8   69.10    6.60   1
   8   0  -7   19.10    4.90   1
  -8   0   7   26.10    4.20   1
   8   0  -6   32.40    5.40   1
  -8   0   6   25.10    5.10   1
   8   0  -5   62.60    7.00   1
  -8   0   5   49.80    4.00   1
   8   0  -4    2.90    3.70   1
  -8   0   4   10.20    3.20   1
   8   0  -3   34.60    5.40   1
  -8   0   3   40.60    3.70   1
  -8   0   2    8.90    2.70   1
  -8   0   1  132.80    6.40   1
  -8   0   0   88.60    5.00   1
   8   0   1   -1.50    3.50   1
  -8   0  -1    2.80    2.20   1
   8   0   2   65.80    6.50   1
  -8   0  -2   61.10    4.00   1
   8   0   3   22.20    5.90   1
  -8   0  -3   18.00    2.80   1
   8   0   4   27.90    6.20   1
  -8   0  -4   32.50    4.10   1
   8   0   5   59.40    7.10   1
  -8   0  -5   52.20    4.80   1
   8   0   6   52.90    7.50   1
  -8   0  -6   51.80    4.60   1
   8   0   7   11.60    6.50   1
   8   0   8   -6.40    4.00   1
   8   0   9    9.60    6.20   1
   8   0  10    3.00    4.30   1
   8   0  11   12.90    6.80   1
   8   1 -12    0.90    4.20   1
  -8  -1  12    3.50    5.00   1
   8   1 -11   29.80    7.00   1
  -8  -1  11   31.80    6.30   1
   8   1 -10   70.50    7.30   1
  -8  -1  10   79.00    8.10   1
   8   1  -9   13.20    4.10   1
  -8  -1   9   17.50    3.60   1
   8   1  -8   54.60    6.40   1
  -8  -1   8   62.50    4.60   1
   8   1  -7   -1.90    3.60   1
  -8  -1   7    0.30    2.70   1
   8   1  -6   18.20    3.70   1
  -8  -1   6   11.60    3.00   1
   8   1  -5    3.40    4.90   1
  -8  -1   5    6.50    3.00   1
   8   1  -4    9.00    3.70   1
  -8  -1   4   11.20    2.70   1
  -8  -1   3   45.00    3.80   1
  -8  -1   2   48.50    3.70   1
  -8  -1   1  116.50    5.40   1
   8   1   0   19.50    4.90   1
  -8  -1   0   12.70    3.30   1
   8   1   1   31.70    4.20   1
  -8  -1  -1   25.90    3.40   1
   8   1   2   -4.80    3.10   1
  -8  -1  -2   -1.60    2.60   1
   8   1   3    9.20    4.00   1
  -8  -1  -3    3.60    3.00   1
   8   1   4    6.50    5.50   1
  -8  -1  -4   10.80    2.90   1
   8   1   5    5.70    5.20   1
  -8  -1  -5   17.90    3.00   1
   8   1   6    7.70    1.60   1
  -8  -1  -6    2.40    3.20   1
   8   1   7   25.30    2.60   1
  -8  -1  -7   29.30    3.30   1
   8   1   8   29.40    5.40   1
   8   1   9    4.70    5.90   1
   8   1  10   23.60    5.50   1
   8   1  11   40.00    8.10   1
   8   1  12    2.90    5.10   1
   8   2 -12    2.50    4.00   1
  -8  -2  12   -3.20    4.20   1
   8   2 -11    3.20    3.80   1
  -8  -2  11    9.00    4.20   1
   8   2 -10    3.20    4.90   1
  -8  -2  10   -2.50    3.80   1
   8   2  -9    7.00    5.30   1
  -8  -2   9   -2.30    4.00   1
   8   2  -8    1.90    4.70   1
  -8  -2   8   -4.50    2.80   1
   8   2  -7   38.10    6.00   1
  -8  -2   7   29.70    3.30   1
   8   2  -6  100.60    7.60   1
  -8  -2   6   96.90    5.80   1
   8   2  -5    1.20    3.20   1
  -8  -2   5    2.10    3.50   1
   8   2  -4   67.00    5.70   1
  -8  -2   4   67.40    4.70   1
  -8  -2   3    9.80    3.00   1
  -8  -2   2   20.10    3.10   1
   8   2  -1    2.90    3.00   1
  -8  -2   1    3.80    2.40   1
   8   2   0   11.30    3.50   1
  -8  -2   0   13.10    2.70   1
   8   2   1  240.60   13.70   1
  -8  -2  -1  230.80    8.40   1
   8   2   2   85.50    7.30   1
  -8  -2  -2   78.80    6.80   1
   8   2   3   -0.70    2.90   1
  -8  -2  -3    3.00    3.10   1
   8   2   4  104.10    3.50   1
  -8  -2  -4  109.20    7.70   1
   8   2   5    0.50    0.90   1
  -8  -2  -5    2.40    2.80   1
   8   2   6   98.40    4.70   1
  -8  -2  -6   92.30    7.30   1
   8   2   7    9.50    2.10   1
  -8  -2  -7   11.60    3.80   1
   8   2   8  110.60    5.90   1
  -8  -2  -8  111.50    7.90   1
   8   2   9   -2.30    2.60   1
  -8  -2  -9    1.70    3.40   1
   8   2  10   13.90    2.50   1
   8   2  11    1.70    3.10   1
   8   2  12    1.30    2.70   1
   8   2  13    0.40    3.40   1
   8   3 -12   -7.30    3.80   1
  -8  -3  12   14.80    5.20   1
   8   3 -11   26.80    6.00   1
  -8  -3  11   18.30    5.20   1
   8   3 -10   -2.50    4.50   1
  -8  -3  10    2.50    2.60   1
   8   3  -9  101.40    8.40   1
  -8  -3   9  101.90    5.00   1
   8   3  -8   23.70    5.20   1
  -8  -3   8   13.90    2.10   1
   8   3  -7   52.40    6.20   1
  -8  -3   7   49.20    3.10   1
   8   3  -6   29.50    3.90   1
  -8  -3   6   22.80    1.70   1
   8   3  -5    4.50    1.50   1
  -8  -3   5    2.30    1.20   1
   8   3  -4    3.30    1.50   1
  -8  -3   4    6.20    1.10   1
   8   3  -3    4.80    1.30   1
  -8  -3   3    5.60    1.10   1
   8   3  -2    0.30    0.90   1
  -8  -3   2   -3.60    2.70   1
   8   3  -1  124.40    3.90   1
  -8  -3   1  128.00    6.10   1
   8   3   0   -0.80    0.70   1
  -8  -3   0   -2.40    2.30   1
   8   3   1  257.10    6.70   1
  -8  -3  -1  271.80   10.40   1
   8   3   2    5.90    0.90   1
  -8  -3  -2    2.90    3.30   1
   8   3   3   93.60    3.10   1
  -8  -3  -3   87.10    6.50   1
   8   3   4   -0.60    1.10   1
  -8  -3  -4    0.40    3.70   1
   8   3   5   64.30    2.70   1
  -8  -3  -5   64.90    5.70   1
   8   3   6   47.60    2.50   1
  -8  -3  -6   54.40    5.90   1
   8   3   7    4.30    1.20   1
  -8  -3  -7   12.80    4.80   1
   8   3   8   22.30    2.60   1
  -8  -3  -8   21.40    4.80   1
   8   3   9    3.80    2.20   1
  -8  -3  -9   11.90    4.10   1
   8   3  10   20.50    2.60   1
  -8  -3 -10   23.50    4.30   1
   8   3  11    2.10    2.30   1
  -8  -3 -11    1.10    2.70   1
   8   3  12   21.40    3.20   1
   8   3  13   15.20    3.20   1
   8   4 -12   37.90    4.80   1
  -8  -4  12   41.90    4.80   1
   8   4 -11    8.90    3.80   1
  -8  -4  11    2.80    3.00   1
   8   4 -10    5.80    3.20   1
  -8  -4  10    4.70    2.90   1
   8   4  -9   17.80    3.70   1
  -8  -4   9   14.40    2.40   1
   8   4  -8    0.40    3.10   1
  -8  -4   8    0.80    2.40   1
   8   4  -7   19.50    3.60   1
  -8  -4   7   22.00    2.40   1
   8   4  -6    6.60    2.30   1
  -8  -4   6    8.40    1.50   1
   8   4  -5   74.80    4.80   1
  -8  -4   5   72.80    3.00   1
   8   4  -4  222.20   10.80   1
  -8  -4   4  226.00    7.70   1
   8   4  -3    1.40    1.90   1
  -8  -4   3   -1.20    1.40   1
   8   4  -2  182.10    6.50   1
  -8  -4   2  170.50    5.80   1
   8   4  -1   43.50    2.00   1
  -8  -4   1   51.90    3.70   1
   8   4   0   92.20    3.30   1
  -8  -4   0   88.70    5.10   1
   8   4   1   27.00    1.70   1
  -8  -4  -1   28.90    4.20   1
   8   4   2   88.40    3.20   1
  -8  -4  -2   77.90    6.20   1
   8   4   3  203.40    5.80   1
  -8  -4  -3  220.50   11.50   1
   8   4   4   24.50    1.70   1
  -8  -4  -4   26.00    4.70   1
   8   4   5    7.10    2.00   1
  -8  -4  -5   13.10    4.90   1
   8   4   6  102.40    3.90   1
  -8  -4  -6  105.80    7.70   1
   8   4   7    3.00    1.40   1
  -8  -4  -7    7.70    4.70   1
   8   4   8   50.30    2.90   1
  -8  -4  -8   63.40    5.70   1
   8   4   9   -2.00    2.70   1
  -8  -4  -9    7.10    5.10   1
   8   4  10   37.00    3.70   1
  -8  -4 -10   43.20    5.40   1
   8   4  11    0.70    2.90   1
  -8  -4 -11   -0.80    2.80   1
   8   4  12    4.70    3.40   1
  -8  -4 -12    9.40    3.00   1
   8   4  13   -3.20    3.30   1
   8   4  14    2.90    3.00   1
  -8  -5  12    9.40    3.80   1
   8   5 -11    2.60    2.80   1
  -8  -5  11   -2.40    2.80   1
   8   5 -10    3.00    2.70   1
  -8  -5  10   -0.10    2.80   1
   8   5  -9   43.00    4.20   1
  -8  -5   9   44.70    3.70   1
   8   5  -8    1.20    2.50   1
  -8  -5   8    2.30    2.50   1
  -8  -5   7  198.70    7.00   1
  -8  -5   6    3.80    2.50   1
   8   5  -5   72.10    5.70   1
  -8  -5   5   93.90    3.90   1
   8   5  -4   12.20    2.30   1
  -8  -5   4   12.30    1.70   1
   8   5  -3   50.90    2.80   1
  -8  -5   3   45.50    2.20   1
   8   5  -2    0.30    1.40   1
  -8  -5   2    0.90    1.50   1
   8   5  -1    0.70    1.40   1
  -8  -5   1    1.40    1.50   1
   8   5   0    0.20    1.20   1
  -8  -5   0    1.00    2.50   1
   8   5   1   78.40    3.30   1
  -8  -5  -1   84.00    6.50   1
   8   5   2   50.80    2.60   1
  -8  -5  -2   56.30    6.40   1
   8   5   3   90.10    3.40   1
  -8  -5  -3   81.50    6.50   1
   8   5   4   55.90    3.00   1
  -8  -5  -4   60.80    5.90   1
   8   5   5   25.50    2.00   1
  -8  -5  -5   24.30    4.30   1
   8   5   6   -1.60    1.70   1
  -8  -5  -6   -1.00    5.40   1
   8   5   7   72.90    3.60   1
  -8  -5  -7   73.00    6.30   1
   8   5   8   36.00    3.40   1
  -8  -5  -8   32.80    4.80   1
   8   5   9   12.60    3.10   1
  -8  -5  -9   23.20    5.40   1
   8   5  10   18.80    3.10   1
  -8  -5 -10   28.10    4.70   1
   8   5  11   -2.40    2.50   1
  -8  -5 -11   -0.80    3.40   1
   8   5  12   19.40    4.40   1
  -8  -5 -12   14.70    4.90   1
   8   5  13   14.80    4.30   1
  -8  -5 -13   -3.90    3.20   1
   8   5  14    9.30    3.70   1
  -8  -6  11    9.10    4.20   1
  -8  -6  10   92.20    6.60   1
  -8  -6   9   -1.00    3.20   1
  -8  -6   8   31.80    3.60   1
  -8  -6   7   20.90    2.70   1
  -8  -6   6   12.20    2.10   1
  -8  -6   5   48.80    2.50   1
  -8  -6   4    1.20    1.40   1
   8   6  -3   92.50    4.70   1
  -8  -6   3  101.40    3.60   1
   8   6  -2  149.60    6.00   1
  -8  -6   2  166.00    5.00   1
   8   6  -1   15.80    1.90   1
  -8  -6   1    9.00    1.80   1
   8   6   0   82.70    4.00   1
  -8  -6   0   90.10    3.30   1
   8   6   1   36.60    2.30   1
  -8  -6  -1   35.80    3.60   1
   8   6   2   64.50    2.80   1
  -8  -6  -2   56.20    6.20   1
   8   6   3   16.90    1.90   1
  -8  -6  -3   21.20    5.70   1
   8   6   4   73.20    3.50   1
  -8  -6  -4   70.50    7.00   1
   8   6   5   95.50    5.20   1
  -8  -6  -5   85.40    7.10   1
   8   6   6   22.50    3.00   1
  -8  -6  -6   35.20    5.10   1
   8   6   7    1.30    2.10   1
  -8  -6  -7    1.10    4.60   1
   8   6   8   37.80    3.50   1
  -8  -6  -8   34.90    5.40   1
   8   6   9    7.90    2.90   1
  -8  -6  -9    4.00    4.30   1
   8   6  10    7.60    3.90   1
  -8  -6 -10    6.60    5.90   1
   8   6  11    3.20    2.90   1
  -8  -6 -11   11.10    5.60   1
   8   6  12   11.10    3.20   1
  -8  -6 -12   10.60    3.80   1
   8   6  13    6.50    3.70   1
  -8  -6 -13    4.30    4.00   1
   8   6  14   -2.00    4.50   1
  -8  -6 -14    1.70    3.80   1
  -8  -7  10    9.40    3.20   1
  -8  -7   9   -5.30    2.70   1
  -8  -7   8    4.50    3.00   1
  -8  -7   7   15.00    3.40   1
  -8  -7   6    6.50    1.90   1
  -8  -7   5  103.50    4.80   1
  -8  -7   4    7.80    2.10   1
   8   7  -3   22.20    2.60   1
  -8  -7   3   23.60    2.40   1
   8   7  -2   -0.60    2.10   1
  -8  -7   2    1.70    1.50   1
   8   7  -1   17.60    2.90   1
  -8  -7   1   23.10    1.90   1
   8   7   0    8.10    2.90   1
  -8  -7   0    5.00    1.60   1
   8   7   1    3.10    2.10   1
  -8  -7  -1    4.60    2.10   1
   8   7   2    7.30    2.20   1
  -8  -7  -2    5.90    3.10   1
   8   7   3    3.20    2.20   1
  -8  -7  -3    3.00    3.90   1
   8   7   4   60.80    4.40   1
  -8  -7  -4   72.00    7.80   1
   8   7   5   -0.30    2.40   1
  -8  -7  -5   -6.70    4.30   1
   8   7   6   33.10    3.80   1
  -8  -7  -6   28.50    5.20   1
   8   7   7    8.90    2.60   1
  -8  -7  -7    9.50    4.70   1
   8   7   8    1.50    2.50   1
  -8  -7  -8   -2.70    6.50   1
   8   7   9   53.80    4.40   1
  -8  -7  -9   63.10    7.70   1
   8   7  10    0.70    4.80   1
  -8  -7 -10   -0.30    4.50   1
   8   7  11    9.10    5.40   1
  -8  -7 -11   10.70    4.80   1
   8   7  12   -0.50    4.10   1
  -8  -7 -12   14.40    4.80   1
   8   7  13    0.40    3.90   1
  -8  -7 -13   14.30    4.70   1
  -8  -8   9   34.50    5.30   1
  -8  -8   8   58.60    5.20   1
  -8  -8   7    0.60    3.50   1
  -8  -8   6   17.60    3.10   1
  -8  -8   5    7.60    1.90   1
  -8  -8   4   38.20    3.00   1
  -8  -8   3   33.20    2.60   1
   8   8  -2   35.20    3.20   1
  -8  -8   2   30.10    2.60   1
   8   8  -1   54.10    4.80   1
  -8  -8   1   56.90    3.40   1
   8   8   0   55.30    4.40   1
  -8  -8   0   56.40    3.50   1
   8   8   1   16.50    3.50   1
  -8  -8  -1   23.50    2.30   1
   8   8   2   53.20    3.80   1
  -8  -8  -2   37.50    3.20   1
   8   8   3   -1.00    2.00   1
  -8  -8  -3   -8.00    4.60   1
   8   8   4   51.10    3.80   1
  -8  -8  -4   44.90    5.70   1
   8   8   5    5.00    3.30   1
  -8  -8  -5   -0.50    4.70   1
   8   8   6   52.40    5.90   1
  -8  -8  -6   42.70    5.90   1
   8   8   7   17.30    5.10   1
  -8  -8  -7   22.20    5.30   1
   8   8   8    2.30    5.00   1
  -8  -8  -8    5.80    5.00   1
   8   8   9   16.90    5.30   1
  -8  -8  -9    5.20    7.10   1
   8   8  10   -0.60    3.60   1
  -8  -8 -10   -0.90    4.70   1
   8   8  11   14.70    4.90   1
  -8  -8 -11   20.50    4.90   1
   8   8  12   -3.00    4.30   1
  -8  -8 -12    3.40    5.40   1
  -8  -9   7    8.60    3.30   1
  -8  -9   6   16.50    3.40   1
  -8  -9   5    4.70    3.80   1
  -8  -9   4   33.10    4.50   1
  -8  -9   3   45.60    5.10   1
  -8  -9   2   31.20    3.80   1
  -8  -9   1   12.00    3.70   1
   8   9   0    3.20    2.60   1
  -8  -9   0    8.20    2.40   1
   8   9   1   16.70    2.90   1
  -8  -9  -1   16.30    2.30   1
   8   9   2    3.00    2.50   1
  -8  -9  -2   -1.40    3.30   1
   8   9   3    8.70    2.50   1
   8   9   4   31.80    3.20   1
  -8  -9  -4   31.80    5.70   1
   8   9   5   -1.30    3.70   1
  -8  -9  -5    0.60    5.10   1
   8   9   6   54.10    6.30   1
  -8  -9  -6   57.10    7.50   1
   8   9   7    0.50    4.20   1
  -8  -9  -7    1.70    5.50   1
   8   9   8   20.30    4.70   1
  -8  -9  -8   23.40    7.60   1
   8   9   9    8.40    4.00   1
  -8  -9  -9    1.10    5.60   1
   8   9  10    9.30    5.80   1
  -8  -9 -10    0.80    7.70   1
   8   9  11   18.60    4.80   1
  -8  -9 -11   17.90    5.40   1
  -8 -10   4   17.30    3.80   1
  -8 -10   3   14.90    4.00   1
  -8 -10   2   21.90    4.40   1
  -8 -10   1   20.00    3.80   1
  -8 -10   0    6.00    3.50   1
  -8 -10  -1   26.50    4.50   1
   8  10   2   38.40    5.80   1
  -8 -10  -2   34.10    4.10   1
   8  10   3   16.50    4.80   1
  -8 -10  -3    4.10    5.60   1
   8  10   4   -1.20    3.60   1
  -8 -10  -4    4.20    5.00   1
   8  10   5    2.30    6.00   1
  -8 -10  -5    6.40    7.60   1
   8  10   6   -3.10    4.20   1
  -8 -10  -6   -2.70    7.50   1
   8  10   7   -2.50    4.00   1
  -8 -10  -7   -0.20    6.00   1
   8  10   8   -2.00    3.70   1
  -8 -10  -8   25.70    6.10   1
   8  10   9   -6.00    6.50   1
  -8 -10  -9   -1.40    8.00   1
  -8 -11  -1    1.80    4.10   1
   8  11   2   10.90    7.10   1
  -8 -11  -2   15.20    4.90   1
   8  11   3   14.90    5.50   1
  -8 -11  -3   -3.10    8.40   1
   8  11   4    6.70    6.50   1
  -8 -11  -4   -1.40    8.40   1
  -9   2   2    5.40    3.70   1
  -9   2   1   10.90    3.30   1
  -9   2   0    5.80    4.90   1
   9  -1  -6    6.80    4.90   1
  -9   1   6    5.60    3.30   1
   9  -1  -5    5.90    4.20   1
  -9   1   5    6.10    4.40   1
  -9   1   4   25.30    3.90   1
  -9   1   3    9.00    3.80   1
  -9   1   2   15.90    3.60   1
  -9   1   1   11.40    3.10   1
  -9   1   0   12.60    3.40   1
  -9   1  -1   13.40    3.50   1
  -9   1  -2    1.30    3.90   1
  -9   1  -3   44.80    6.70   1
  -9   1  -4    4.30    5.40   1
   9  -1   5   26.70    6.20   1
  -9   1  -5   19.80    6.20   1
   9   0  -8    2.10    5.90   1
  -9   0   8    7.80    3.80   1
   9   0  -7   18.40    6.50   1
  -9   0   7   19.10    3.90   1
   9   0  -6   -5.70    5.90   1
  -9   0   6   -3.20    3.20   1
   9   0  -5    3.60    6.00   1
  -9   0   5    2.20    3.40   1
  -9   0   4   52.70    4.60   1
  -9   0   3    1.10    3.20   1
  -9   0   2   93.10    6.30   1
  -9   0   1    4.00    2.40   1
  -9   0   0   63.40    4.70   1
  -9   0  -1   30.40    3.50   1
  -9   0  -2   22.40    3.40   1
   9   0   3   70.10    8.10   1
  -9   0  -3   61.50    4.40   1
   9   0   4    5.50    6.50   1
  -9   0  -4    2.80    5.40   1
   9   0   5    8.90    5.70   1
  -9   0  -5    6.40    3.90   1
   9   0   6   13.10    6.60   1
   9   0   7    1.90    4.80   1
   9   0   8    3.50    4.90   1
   9   1  -9   12.10    6.20   1
  -9  -1   9    8.40    3.90   1
   9   1  -8   -7.00    6.00   1
  -9  -1   8    2.30    3.80   1
   9   1  -7   46.60    7.40   1
  -9  -1   7   34.60    4.20   1
   9   1  -6   73.60    9.20   1
  -9  -1   6   71.30    5.60   1
   9   1  -5   29.60    5.60   1
  -9  -1   5   23.60    4.00   1
  -9  -1   4   21.20    3.40   1
  -9  -1   3    8.40    3.20   1
  -9  -1   2   35.30    4.40   1
  -9  -1   1   31.70    4.00   1
  -9  -1   0   23.50    3.00   1
   9   1   1   16.80    5.70   1
  -9  -1  -1   13.60    2.60   1
   9   1   2   -2.70    3.60   1
  -9  -1  -2   -1.20    2.50   1
   9   1   3   12.10    4.40   1
  -9  -1  -3    3.30    2.30   1
   9   1   4   14.50    4.60   1
  -9  -1  -4   12.90    2.80   1
   9   1   5   34.40    5.70   1
  -9  -1  -5   28.00    4.30   1
   9   1   6    4.10    4.00   1
   9   1   7   21.70    4.60   1
   9   1   8   18.70    6.50   1
   9   1   9    8.70    4.80   1
   9   2 -10   26.10    4.90   1
  -9  -2  10   20.10    7.00   1
   9   2  -9   11.20    4.20   1
  -9  -2   9   16.00    3.60   1
   9   2  -8   32.30    5.00   1
  -9  -2   8   31.80    4.40   1
   9   2  -7    5.00    4.40   1
  -9  -2   7   -0.40    4.40   1
   9   2  -6   20.60    4.60   1
  -9  -2   6   23.80    3.70   1
   9   2  -5   31.90    4.50   1
  -9  -2   5   24.50    3.60   1
  -9  -2   4    0.20    2.70   1
  -9  -2   3   45.00    4.10   1
  -9  -2   2   41.80    3.60   1
  -9  -2   1   16.20    3.20   1
   9   2   0   74.70    6.50   1
  -9  -2   0   70.00    4.80   1
   9   2   1   -4.50    4.60   1
  -9  -2  -1   -0.60    2.90   1
   9   2   2   69.50    6.40   1
  -9  -2  -2   66.90    4.40   1
   9   2   3    0.30    5.20   1
  -9  -2  -3    3.10    4.40   1
   9   2   4   49.70    6.50   1
  -9  -2  -4   48.20    4.90   1
   9   2   5   66.00    6.70   1
  -9  -2  -5   56.80    5.90   1
   9   2   6    3.90    5.80   1
  -9  -2  -6   -2.00    2.90   1
   9   2   7    8.00    6.10   1
  -9  -2  -7    5.20    2.90   1
   9   2   8    3.60    4.60   1
   9   2   9    7.20    4.70   1
   9   2  10    1.70    5.30   1
   9   2  11   13.00    7.40   1
   9   3 -10    6.00    4.20   1
  -9  -3  10   20.60    6.60   1
   9   3  -9    9.80    3.80   1
  -9  -3   9    7.40    3.30   1
   9   3  -8   16.80    4.20   1
  -9  -3   8   25.40    4.00   1
   9   3  -7   13.10    4.10   1
  -9  -3   7    8.90    4.50   1
   9   3  -6    9.30    3.60   1
  -9  -3   6    0.20    3.30   1
  -9  -3   5   52.30    4.70   1
  -9  -3   4   18.40    3.70   1
  -9  -3   3   43.70    4.20   1
  -9  -3   2    4.60    3.10   1
   9   3  -1   63.20    5.70   1
  -9  -3   1   59.80    4.60   1
   9   3   0   15.50    3.90   1
  -9  -3   0   13.90    3.30   1
   9   3   1   64.00    5.40   1
  -9  -3  -1   61.80    4.30   1
   9   3   2   27.10    5.30   1
  -9  -3  -2   33.80    3.50   1
   9   3   3   20.40    4.40   1
  -9  -3  -3   14.60    3.80   1
   9   3   4    1.30    3.40   1
  -9  -3  -4    3.80    3.40   1
   9   3   5   11.00    4.00   1
  -9  -3  -5   22.60    5.50   1
   9   3   6   43.90    5.50   1
  -9  -3  -6   43.90    4.70   1
   9   3   7   73.60    7.30   1
  -9  -3  -7   69.40    7.10   1
   9   3   8    6.50    4.40   1
  -9  -3  -8   14.60    4.50   1
   9   3   9   84.40    9.10   1
  -9  -3  -9   61.30    6.60   1
   9   3  10    8.40    4.80   1
   9   3  11   -0.70    5.20   1
   9   4 -10    0.50    3.10   1
  -9  -4  10    3.20    6.90   1
   9   4  -9   11.10    3.70   1
  -9  -4   9    5.80    3.20   1
   9   4  -8   64.20    6.40   1
  -9  -4   8   43.50    4.10   1
   9   4  -7   -3.40    3.00   1
  -9  -4   7    2.30    2.90   1
  -9  -4   6   54.70    5.10   1
  -9  -4   5    1.90    3.30   1
  -9  -4   4   28.10    3.10   1
   9   4  -3   40.20    3.60   1
  -9  -4   3   44.20    3.80   1
   9   4  -2    6.00    1.50   1
  -9  -4   2    1.20    2.60   1
   9   4  -1   85.90    3.90   1
  -9  -4   1   79.60    4.90   1
   9   4   0   64.70    3.60   1
  -9  -4   0   71.90    4.50   1
   9   4   1   19.60    1.80   1
  -9  -4  -1   23.40    3.20   1
   9   4   2  130.50    5.40   1
  -9  -4  -2  125.10    9.10   1
   9   4   3    6.60    1.80   1
  -9  -4  -3   -3.20    3.70   1
   9   4   4  134.30    5.80   1
  -9  -4  -4  124.00    8.70   1
   9   4   5    1.80    1.90   1
  -9  -4  -5   -4.10    3.60   1
   9   4   6   45.50    3.50   1
  -9  -4  -6   46.80    6.00   1
   9   4   7   39.90    3.40   1
  -9  -4  -7   35.50    6.00   1
   9   4   8    4.30    1.90   1
  -9  -4  -8    6.10    3.50   1
   9   4   9    2.80    1.90   1
  -9  -4  -9   -3.40    3.30   1
   9   4  10    1.70    2.70   1
  -9  -4 -10   -5.00    4.20   1
   9   4  11    2.50    2.40   1
   9   4  12    3.20    5.00   1
   9   5 -10    9.80    3.20   1
  -9  -5  10   10.50    5.00   1
   9   5  -9   -1.10    2.80   1
  -9  -5   9    4.70    4.60   1
  -9  -5   8   -6.40    3.50   1
  -9  -5   7    4.80    1.80   1
  -9  -5   6   11.80    2.10   1
  -9  -5   5   15.80    2.50   1
  -9  -5   4   10.60    2.40   1
  -9  -5   3   73.50    3.70   1
   9   5  -2    2.80    2.50   1
  -9  -5   2    1.90    1.80   1
   9   5  -1   76.40    4.30   1
  -9  -5   1   84.50    5.20   1
   9   5   0    4.80    1.50   1
  -9  -5   0   10.70    3.10   1
   9   5   1  125.40    5.50   1
  -9  -5  -1  124.00    6.40   1
   9   5   2    1.60    2.00   1
  -9  -5  -2    7.00    4.20   1
   9   5   3  100.10    4.90   1
  -9  -5  -3   85.30    7.40   1
   9   5   4   41.40    2.80   1
  -9  -5  -4   48.50    7.20   1
   9   5   5    0.70    2.20   1
  -9  -5  -5    1.60    5.90   1
   9   5   6   14.90    2.50   1
  -9  -5  -6   21.90    5.70   1
   9   5   7    2.20    2.40   1
  -9  -5  -7    3.30    4.00   1
   9   5   8   46.00    3.70   1
  -9  -5  -8   38.50    5.30   1
   9   5   9   30.70    3.80   1
  -9  -5  -9   35.60    5.00   1
   9   5  10   16.10    2.70   1
  -9  -5 -10   19.70    5.60   1
   9   5  11   28.50    4.00   1
  -9  -5 -11   35.70    5.70   1
   9   5  12   -4.70    2.60   1
  -9  -5 -12   -3.40    5.20   1
  -9  -6  10   -4.40    4.80   1
  -9  -6   9   -0.10    3.20   1
  -9  -6   8   12.40    3.00   1
  -9  -6   7   26.60    2.90   1
  -9  -6   6   85.70    4.40   1
  -9  -6   5    3.00    1.80   1
  -9  -6   4   77.10    3.80   1
   9   6  -3    2.00    1.80   1
  -9  -6   3    2.40    1.80   1
   9   6  -2   62.00    5.00   1
  -9  -6   2   63.80    3.50   1
   9   6  -1   85.90    6.00   1
  -9  -6   1   70.40    3.70   1
   9   6   0    4.90    1.40   1
  -9  -6   0    1.90    3.30   1
   9   6   1   80.00    3.70   1
  -9  -6  -1   93.80    5.60   1
   9   6   2   13.40    1.60   1
  -9  -6  -2   11.70    4.70   1
   9   6   3   22.00    3.00   1
  -9  -6  -3   22.40    4.80   1
   9   6   4   45.10    3.20   1
  -9  -6  -4   55.20    7.60   1
   9   6   5    1.70    2.60   1
  -9  -6  -5   -1.10    4.30   1
   9   6   6   57.80    4.10   1
  -9  -6  -6   50.50    6.00   1
   9   6   7   -1.10    2.40   1
  -9  -6  -7    2.00    4.30   1
   9   6   8   22.70    3.40   1
  -9  -6  -8   19.40    4.80   1
   9   6   9   22.70    4.70   1
  -9  -6  -9   20.80    5.00   1
   9   6  10    3.20    2.60   1
  -9  -6 -10    7.80    4.60   1
   9   6  11    0.90    3.30   1
  -9  -6 -11   -6.00    5.50   1
   9   6  12    2.40    3.40   1
  -9  -6 -12   -6.90    5.80   1
  -9  -7   9   20.00    6.40   1
  -9  -7   8    7.80    3.70   1
  -9  -7   7    3.70    2.10   1
  -9  -7   6    2.70    2.60   1
  -9  -7   5   23.10    2.40   1
  -9  -7   4    2.20    2.10   1
   9   7  -3    4.50    2.50   1
  -9  -7   3    1.70    1.80   1
   9   7  -2    2.80    2.50   1
  -9  -7   2    7.10    2.20   1
   9   7  -1   21.70    2.70   1
  -9  -7   1   22.80    2.80   1
   9   7   0    0.50    1.70   1
  -9  -7   0   -0.80    1.80   1
   9   7   1   23.10    2.70   1
  -9  -7  -1   22.60    3.90   1
   9   7   2   28.10    2.90   1
  -9  -7  -2   27.20    6.90   1
   9   7   3   59.60    3.70   1
  -9  -7  -3   53.90    6.60   1
   9   7   4   27.90    3.60   1
  -9  -7  -4   21.20    7.10   1
   9   7   5   60.40    4.30   1
  -9  -7  -5   46.70    5.70   1
   9   7   6   14.50    2.90   1
  -9  -7  -6   11.80    4.80   1
   9   7   7    0.10    2.40   1
  -9  -7  -7   12.60    6.40   1
   9   7   8    4.50    2.50   1
  -9  -7  -8    6.10    4.90   1
   9   7   9    7.80    3.10   1
  -9  -7  -9    2.10    4.20   1
   9   7  10   39.90    4.10   1
  -9  -7 -10   39.90    5.80   1
   9   7  11   10.60    3.70   1
  -9  -7 -11   10.40    4.70   1
  -9  -8   7    5.70    3.30   1
  -9  -8   6   -6.20    2.80   1
  -9  -8   5   28.30    2.80   1
  -9  -8   4   22.60    2.60   1
  -9  -8   3   15.50    2.50   1
  -9  -8   2   38.80    3.00   1
   9   8  -1   -0.70    2.70   1
  -9  -8   1    7.50    2.00   1
   9   8   0   58.60    5.50   1
  -9  -8   0   68.20    3.70   1
   9   8   1   20.40    2.50   1
  -9  -8  -1   16.70    3.80   1
   9   8   2   16.30    2.30   1
  -9  -8  -2   16.30    5.40   1
   9   8   3   37.30    3.20   1
  -9  -8  -3   33.70    6.00   1
   9   8   4   -1.20    3.10   1
  -9  -8  -4    2.00    6.60   1
   9   8   5   26.30    3.70   1
  -9  -8  -5   23.50    6.00   1
   9   8   6    3.30    3.30   1
  -9  -8  -6    7.80    7.20   1
   9   8   7   14.90    3.20   1
  -9  -8  -7   11.60    4.70   1
   9   8   8   10.40    3.50   1
  -9  -8  -8   16.10    7.10   1
   9   8   9    6.30    3.30   1
  -9  -8  -9   11.10    5.30   1
   9   8  10   12.90    3.40   1
  -9  -8 -10   10.80    5.00   1
  -9  -8 -11    3.60    4.70   1
  -9  -9   5    2.80    3.20   1
  -9  -9   4    9.80    4.60   1
  -9  -9   3   20.20    3.50   1
  -9  -9   2    2.00    3.00   1
  -9  -9   1   -0.50    3.80   1
  -9  -9   0   29.20    3.10   1
   9   9   1    2.40    2.30   1
  -9  -9  -1    2.20    2.00   1
   9   9   2   12.60    2.80   1
  -9  -9  -2   18.40    2.90   1
   9   9   3    8.70    2.90   1
  -9  -9  -3   15.70    5.50   1
   9   9   4   31.90    3.20   1
  -9  -9  -4   36.10    7.90   1
   9   9   5   27.00    3.30   1
  -9  -9  -5   25.90    5.70   1
   9   9   6    2.50    2.50   1
  -9  -9  -6   10.00    5.50   1
   9   9   7   23.60    3.60   1
  -9  -9  -7   52.60    7.00   1
   9   9   8    8.70    4.00   1
  -9  -9  -8   15.70    5.80   1
   9   9   9    0.00    3.60   1
  -9  -9  -9   19.30    7.90   1
  -9 -10   2    4.40    3.60   1
  -9 -10   1    4.40    4.70   1
  -9 -10   0   19.50    4.60   1
   9  10   1   -2.10    4.00   1
  -9 -10  -1    2.80    3.90   1
  -9 -10  -2   11.90    7.70   1
   9  10   3    8.30    5.90   1
  -9 -10  -3   10.90    8.50   1
   9  10   4    4.60    2.40   1
  -9 -10  -4   -1.00    5.30   1
   9  10   5    9.40    3.30   1
  -9 -10  -5    8.00    6.00   1
   9  10   6    1.90    3.20   1
  -9 -10  -6   -6.10    5.00   1
   9  10   7    4.50    6.00   1
  -9 -10  -7    4.50    7.70   1
 -10   0   3    3.80    5.90   1
 -10   0   2    2.90    3.10   1
 -10   0   1   10.70    3.00   1
 -10   0   0    9.50    3.30   1
 -10   0  -1    2.80    3.60   1
 -10   0  -2   12.50    4.50   1
 -10  -1   6    9.50    4.70   1
 -10  -1   5    9.60    3.60   1
 -10  -1   4    3.80    3.80   1
 -10  -1   3   11.70    3.60   1
 -10  -1   2    3.50    3.60   1
 -10  -1   1    3.20    2.70   1
 -10  -1   0   -4.70    3.80   1
 -10  -1  -1   17.20    3.00   1
  10   1   2   13.10    4.70   1
 -10  -1  -2    9.00    2.90   1
  10   1   3   23.30    5.90   1
 -10  -1  -3   21.30    3.40   1
  10   1   4    2.30    4.70   1
 -10  -1  -4    1.90    3.70   1
  10   1   5    2.50    5.10   1
 -10  -1  -5    0.80    4.00   1
  10   1   6   14.30    5.40   1
  10   2  -7    3.80    4.80   1
 -10  -2   7    9.50    3.40   1
 -10  -2   6    5.60    3.40   1
 -10  -2   5    0.20    4.40   1
 -10  -2   4   21.50    3.70   1
 -10  -2   3    2.50    2.80   1
 -10  -2   2   80.00    6.20   1
 -10  -2   1    9.70    3.50   1
 -10  -2   0   33.40    3.70   1
  10   2   1   28.60    6.30   1
 -10  -2  -1   27.60    4.20   1
  10   2   2    1.60    4.40   1
 -10  -2  -2   -3.20    2.60   1
  10   2   3   -2.50    3.90   1
 -10  -2  -3   -0.20    2.50   1
  10   2   4   -1.80    3.90   1
 -10  -2  -4   -1.30    3.40   1
  10   2   5    1.20    4.20   1
 -10  -2  -5    1.20    3.20   1
  10   2   6   22.40    5.40   1
  10   2   7   -2.70    4.90   1
  10   3  -8   26.10    5.30   1
 -10  -3   8    8.70    4.30   1
 -10  -3   7   16.00    4.40   1
 -10  -3   6    0.90    3.10   1
 -10  -3   5   68.50    5.50   1
 -10  -3   4   16.40    3.40   1
 -10  -3   3    0.50    3.40   1
 -10  -3   2   21.60    3.70   1
 -10  -3   1   -3.50    2.80   1
  10   3   0    1.60    3.60   1
 -10  -3   0   -3.50    3.30   1
  10   3   1    0.30    5.70   1
 -10  -3  -1    6.50    3.30   1
  10   3   2    6.10    4.10   1
 -10  -3  -2   11.00    3.30   1
  10   3   3   25.90    6.20   1
 -10  -3  -3   30.80    4.50   1
  10   3   4    6.10    5.70   1
 -10  -3  -4    1.70    5.20   1
  10   3   5   27.30    6.90   1
 -10  -3  -5   29.00    4.60   1
  10   3   6    2.80    6.00   1
 -10  -3  -6    3.60    3.70   1
  10   3   7    4.40    4.70   1
 -10  -3  -7   -6.80    4.90   1
  10   3   8   16.90    4.90   1
 -10  -4   8   11.20    4.00   1
 -10  -4   7   16.10    3.90   1
 -10  -4   6    1.20    3.20   1
 -10  -4   5   27.20    3.70   1
 -10  -4   4   16.10    3.30   1
 -10  -4   3   -1.70    2.90   1
 -10  -4   2   47.80    4.10   1
  10   4  -1    5.10    3.10   1
 -10  -4   1    0.70    2.90   1
  10   4   0   68.80    6.90   1
 -10  -4   0   68.10    5.00   1
  10   4   1    5.70    4.90   1
 -10  -4  -1   11.30    3.40   1
  10   4   2    9.20    4.00   1
 -10  -4  -2   12.60    3.20   1
  10   4   3   25.10    5.60   1
 -10  -4  -3   19.30    4.00   1
  10   4   4    7.50    4.30   1
 -10  -4  -4    5.90    4.00   1
  10   4   5    3.10    4.10   1
 -10  -4  -5    3.90    4.20   1
  10   4   6    1.10    4.30   1
 -10  -4  -6    3.80    4.10   1
  10   4   7   20.00    6.90   1
 -10  -4  -7   12.60    5.90   1
  10   4   8   13.20    7.00   1
 -10  -4  -8   13.80    4.50   1
  10   4   9    5.80    5.50   1
 -10  -5   8   -0.40    3.10   1
 -10  -5   7   14.80    3.50   1
 -10  -5   6    3.60    3.60   1
 -10  -5   5   12.40    3.20   1
 -10  -5   4   -3.10    2.80   1
 -10  -5   3   50.40    4.30   1
  10   5  -2    3.10    2.80   1
 -10  -5   2   11.60    3.10   1
  10   5  -1    7.00    4.10   1
 -10  -5   1   -1.80    2.70   1
  10   5   0   21.70    4.80   1
 -10  -5   0   20.20    3.20   1
  10   5   1    1.90    4.70   1
 -10  -5  -1   -2.70    3.10   1
  10   5   2    5.80    3.30   1
 -10  -5  -2   10.20    3.30   1
  10   5   3   -3.30    4.80   1
 -10  -5  -3    1.10    6.30   1
  10   5   4   13.30    4.00   1
 -10  -5  -4   21.50    6.80   1
  10   5   5   42.50    6.30   1
 -10  -5  -5   49.10    6.40   1
  10   5   6    9.50    4.20   1
 -10  -5  -6    4.60    4.20   1
  10   5   7   61.50    7.30   1
 -10  -5  -7   55.90    7.10   1
  10   5   8    6.20    6.60   1
 -10  -5  -8   -5.50    5.60   1
  10   5   9    5.60    4.70   1
 -10  -5  -9   10.80    6.00   1
  10   5  10    5.00    7.10   1
 -10  -5 -10    3.20    3.80   1
 -10  -6   7    0.30    3.20   1
 -10  -6   6   13.90    3.60   1
 -10  -6   5   16.70    4.00   1
 -10  -6   4    1.00    3.60   1
 -10  -6   3   36.10    3.60   1
  10   6  -2   19.10    4.20   1
 -10  -6   2   29.70    3.60   1
  10   6  -1    1.70    1.70   1
 -10  -6   1    5.90    2.90   1
  10   6   0   59.90    3.60   1
 -10  -6   0   76.30    4.60   1
  10   6   1   11.50    2.20   1
 -10  -6  -1   11.10    3.40   1
  10   6   2   86.50    4.30   1
 -10  -6  -2   90.70    5.60   1
  10   6   3    0.80    2.00   1
 -10  -6  -3   -2.20    6.40   1
  10   6   4   16.50    2.30   1
 -10  -6  -4   24.90    5.60   1
  10   6   5    1.80    2.40   1
 -10  -6  -5   -4.10    4.30   1
  10   6   6    5.10    2.60   1
 -10  -6  -6    3.80    6.80   1
  10   6   7    1.70    2.20   1
 -10  -6  -7   -0.10    6.20   1
  10   6   8    1.30    2.70   1
 -10  -6  -8   -0.40    4.50   1
  10   6   9   -0.60    5.00   1
 -10  -6  -9   -6.40    6.40   1
 -10  -6 -10   -4.30    6.50   1
 -10  -7   6    3.90    3.20   1
 -10  -7   5   31.40    4.40   1
 -10  -7   4   -1.60    3.20   1
 -10  -7   3   10.70    2.40   1
  10   7  -2   13.40    2.60   1
 -10  -7   2   12.40    2.20   1
  10   7  -1   50.80    3.70   1
 -10  -7   1   64.70    5.10   1
  10   7   0   -0.90    2.50   1
 -10  -7   0    0.10    3.20   1
  10   7   1    3.50    2.00   1
 -10  -7  -1    7.30    3.00   1
  10   7   2    1.60    2.20   1
 -10  -7  -2    0.50    2.80   1
  10   7   3   14.00    3.00   1
 -10  -7  -3   13.10    4.80   1
  10   7   4    1.50    1.90   1
 -10  -7  -4    2.90    4.70   1
  10   7   5    3.30    2.20   1
 -10  -7  -5    7.40    4.60   1
  10   7   6   22.90    2.90   1
 -10  -7  -6   20.40    5.50   1
  10   7   7   17.40    2.60   1
 -10  -7  -7   19.40    7.40   1
  10   7   8   13.70    3.30   1
 -10  -7  -8   10.00    6.80   1
  10   7   9   13.80    3.20   1
 -10  -7  -9   14.90    5.20   1
 -10  -8   5    0.30    2.90   1
 -10  -8   4   46.10    3.60   1
 -10  -8   3    9.40    2.40   1
 -10  -8   2    5.00    2.30   1
 -10  -8   1   21.00    3.40   1
  10   8   0    7.30    2.20   1
 -10  -8   0    7.60    3.00   1
  10   8   1   21.00    2.80   1
 -10  -8  -1   21.70    3.40   1
  10   8   2   10.80    2.80   1
 -10  -8  -2   11.00    3.80   1
  10   8   3   28.60    2.90   1
 -10  -8  -3   21.10    5.40   1
  10   8   4   20.80    3.10   1
 -10  -8  -4   30.00    8.00   1
  10   8   5   -3.00    2.30   1
 -10  -8  -5    0.00    4.90   1
  10   8   6   17.20    2.70   1
 -10  -8  -6   23.10    7.90   1
  10   8   7   -1.50    2.80   1
 -10  -8  -7    2.90    5.20   1
  10   8   8   -2.90    2.70   1
 -10  -8  -8    6.30    5.90   1
 -10  -9   2    1.70    3.30   1
 -10  -9   1    6.60    3.10   1
  10   9   0   13.10    5.30   1
 -10  -9   0   19.20    6.60   1
  10   9   1   48.20    6.80   1
 -10  -9  -1   49.50    4.50   1
  10   9   2   -9.60    4.60   1
 -10  -9  -2    7.70    3.80   1
  10   9   3   20.70    3.70   1
 -10  -9  -3   17.70    6.00   1
  10   9   4   -0.10    2.40   1
 -10  -9  -4   -1.60    7.50   1
  10   9   5    0.80    2.50   1
 -10  -9  -5   15.70    5.90   1
  10   9   6    4.20    2.70   1
 -10  -9  -6   -2.60    5.60   1
 -11  -3   3   19.70    5.10   1
 -11  -3   2    2.60    3.10   1
 -11  -3   1   32.20    4.30   1
 -11  -3   0   22.60    4.00   1
  11   3   1   -6.70    5.70   1
 -11  -3  -1    7.00    3.20   1
  11   3   2    3.30    4.30   1
 -11  -3  -2    5.10    3.70   1
  11   3   3    5.60    4.90   1
 -11  -3  -3    8.10    4.40   1
 -11  -4   4   17.00    3.60   1
 -11  -4   3   24.00    4.20   1
 -11  -4   2    1.80    3.60   1
 -11  -4   1   -0.70    3.70   1
  11   4   0    2.80    5.50   1
 -11  -4   0    9.00    3.40   1
  11   4   1    0.50    3.70   1
 -11  -4  -1   -4.40    3.90   1
  11   4   2   21.10    6.00   1
 -11  -4  -2   15.90    3.40   1
  11   4   3    9.70    4.50   1
 -11  -4  -3    9.30    4.70   1
  11   4   4   14.20    5.00   1
 -11  -4  -4    8.70    3.30   1
  11   4   5    3.80    4.30   1
 -11  -4  -5    8.20    4.80   1
 -11  -5   4   -3.00    4.40   1
 -11  -5   3    4.30    4.10   1
 -11  -5   2    1.90    3.40   1
  11   5  -1    4.30    4.70   1
 -11  -5   1   -0.60    3.40   1
  11   5   0    3.60    3.70   1
 -11  -5   0   14.70    4.50   1
  11   5   1   33.10    5.10   1
 -11  -5  -1   25.80    3.70   1
  11   5   2    4.40    5.70   1
 -11  -5  -2   12.30    3.80   1
  11   5   3    1.60    4.10   1
 -11  -5  -3    2.10    3.10   1
  11   5   4    5.50    4.10   1
 -11  -5  -4    2.40    6.50   1
  11   5   5    6.20    4.40   1
 -11  -5  -5    4.70    4.90   1
  11   5   6    2.30    4.70   1
 -11  -5  -6   -1.20    4.70   1
 -11  -6   4  -14.80    7.70   1
 -11  -6   3   -4.80    3.20   1
 -11  -6   2   23.90    3.90   1
  11   6  -1    9.40    4.50   1
 -11  -6   1    7.60    3.20   1
  11   6   0    1.70    4.80   1
 -11  -6   0    7.30    4.50   1
  11   6   1   10.10    4.80   1
 -11  -6  -1    0.80    3.20   1
  11   6   2   15.00    4.20   1
 -11  -6  -2   14.00    3.60   1
  11   6   3    2.70    5.50   1
 -11  -6  -3    4.70    4.50   1
  11   6   4   19.60    5.10   1
 -11  -6  -4   24.10    6.10   1
  11   6   5    4.30    4.20   1
 -11  -6  -5    5.30    7.20   1
  11   6   6   15.00    4.70   1
 -11  -6  -6    4.30    5.20   1
 -11  -7   2   -4.80    3.60   1
 -11  -7   1   -0.20    3.80   1
  11   7   0    2.20    3.80   1
 -11  -7   0    4.20    4.00   1
  11   7   1    1.10    3.00   1
 -11  -7  -1    2.40    3.80   1
  11   7   2   18.70    5.10   1
 -11  -7  -2   23.40    3.90   1
  11   7   3   25.40    4.10   1
 -11  -7  -3   32.90    3.70   1
 -11  -7  -4    9.00    7.50   1
  11   7   5   12.20    4.40   1
 -11  -7  -5   10.70    5.30   1
 -11  -8  -1   -3.70    3.40   1
  11   8   2    6.80    3.30   1
 -11  -8  -2    3.60    3.70   1
  11   8   3   -1.30    4.80   1
 -11  -8  -3   12.40    4.40   1
   0   0   0
;
_shelx_hkl_checksum     101

#===END

 
data_2
 
_audit_creation_method            'SHELXL-2014/7'
_shelx_SHELXL_version_number      '2014/7'
_chemical_name_systematic         ?
_chemical_name_common             ?
_chemical_melting_point           ?
_chemical_formula_moiety          ?
_chemical_formula_sum
 'C12 H14 N8 S4 Zn' 
_chemical_formula_weight          463.92

loop_
 _atom_type_symbol
 _atom_type_description
 _atom_type_scat_dispersion_real
 _atom_type_scat_dispersion_imag
 _atom_type_scat_source
 'C'  'C'   0.0033   0.0016
 'International Tables Vol C Tables 4.2.6.8 and 6.1.1.4'
 'H'  'H'   0.0000   0.0000
 'International Tables Vol C Tables 4.2.6.8 and 6.1.1.4'
 'N'  'N'   0.0061   0.0033
 'International Tables Vol C Tables 4.2.6.8 and 6.1.1.4'
 'S'  'S'   0.1246   0.1234
 'International Tables Vol C Tables 4.2.6.8 and 6.1.1.4'
 'Zn'  'Zn'   0.2839   1.4301
 'International Tables Vol C Tables 4.2.6.8 and 6.1.1.4'
 
_space_group_crystal_system       monoclinic
_space_group_IT_number            14
_space_group_name_H-M_alt         'P 21/c'
_space_group_name_Hall            '-P 2ybc'
 
_shelx_space_group_comment
;
The symmetry employed for this shelxl refinement is uniquely defined
by the following loop, which should always be used as a source of
symmetry information in preference to the above space-group names.
They are only intended as comments.
;
 
loop_
 _space_group_symop_operation_xyz
 'x, y, z'
 '-x, y+1/2, -z+1/2'
 '-x, -y, -z'
 'x, -y-1/2, z-1/2'
 
_cell_length_a                    9.0503(4)
_cell_length_b                    13.6692(7)
_cell_length_c                    14.9717(8)
_cell_angle_alpha                 90
_cell_angle_beta                  101.012(5)
_cell_angle_gamma                 90
_cell_volume                      1818.05(16)
_cell_formula_units_Z             4
_cell_measurement_temperature     293(2)
_cell_measurement_reflns_used     4657
_cell_measurement_theta_min       4.7390
_cell_measurement_theta_max       28.6670
 
_exptl_crystal_description        prism
_exptl_crystal_colour             yellow
_exptl_crystal_density_meas       ?
_exptl_crystal_density_method     ?
_exptl_crystal_density_diffrn     1.695          
_exptl_crystal_F_000              944
_exptl_transmission_factor_min    ?
_exptl_transmission_factor_max    ?
_exptl_crystal_size_max           0.100
_exptl_crystal_size_mid           0.050
_exptl_crystal_size_min           0.050
_exptl_absorpt_coefficient_mu     1.824
_shelx_estimated_absorpt_T_min    0.839
_shelx_estimated_absorpt_T_max    0.914
_exptl_absorpt_correction_type    multi-scan
_exptl_absorpt_correction_T_min   0.85156
_exptl_absorpt_correction_T_max   1.00000
_exptl_absorpt_process_details    'CrysAlis PRO; Oxford Diffraction, 2009'
_exptl_absorpt_special_details    ?
_diffrn_ambient_temperature       293(2)
_diffrn_radiation_wavelength      0.71073
_diffrn_radiation_type            MoK\a
_diffrn_source                    ?
_diffrn_measurement_device_type   'SuperNova, Dual, Cu at zero, Atlas'
_diffrn_measurement_method        '\w scans'
_diffrn_detector_area_resol_mean  10.4933
_diffrn_reflns_number             17333
_diffrn_reflns_av_unetI/netI      0.0427
_diffrn_reflns_av_R_equivalents   0.0450
_diffrn_reflns_limit_h_min        -11
_diffrn_reflns_limit_h_max        11
_diffrn_reflns_limit_k_min        -17
_diffrn_reflns_limit_k_max        17
_diffrn_reflns_limit_l_min        -19
_diffrn_reflns_limit_l_max        16
_diffrn_reflns_theta_min          2.861
_diffrn_reflns_theta_max          27.485
_diffrn_reflns_theta_full         25.242
_diffrn_measured_fraction_theta_max   0.990
_diffrn_measured_fraction_theta_full  0.999
_diffrn_reflns_Laue_measured_fraction_max    0.990
_diffrn_reflns_Laue_measured_fraction_full   0.999
_diffrn_reflns_point_group_measured_fraction_max   0.990
_diffrn_reflns_point_group_measured_fraction_full  0.999
_reflns_number_total              4133
_reflns_number_gt                 3033
_reflns_threshold_expression      'I > 2\s(I)'
_reflns_Friedel_coverage          0.000
_reflns_Friedel_fraction_max      .
_reflns_Friedel_fraction_full     .
 
_reflns_special_details
;
 Reflections were merged by SHELXL according to the crystal
 class for the calculation of statistics and refinement.
 
 _reflns_Friedel_fraction is defined as the number of unique
 Friedel pairs measured divided by the number that would be
 possible theoretically, ignoring centric projections and
 systematic absences.
;
 
_computing_data_collection        'CrysAlis PRO (Agilent, 2011)'
_computing_cell_refinement        'CrysAlis PRO (Agilent, 2011)'
_computing_data_reduction         'CrysAlis PRO (Agilent, 2011)'
_computing_structure_solution     'SIR-92 (Giacovazzo,1993)'
_computing_structure_refinement 'SHELXL-2014/7 (Sheldrick, 2014)'
_computing_molecular_graphics     ?
_computing_publication_material   'WinGX (Farrugia, 1999)'
_refine_special_details           ?
_refine_ls_structure_factor_coef  Fsqd
_refine_ls_matrix_type            full
_refine_ls_weighting_scheme       calc
_refine_ls_weighting_details
'w=1/[\s^2^(Fo^2^)+(0.0304P)^2^+0.2456P] where P=(Fo^2^+2Fc^2^)/3'
_atom_sites_solution_primary      ?
_atom_sites_solution_secondary    ?
_atom_sites_solution_hydrogens    mixed
_refine_ls_hydrogen_treatment     constr
_refine_ls_extinction_method      none
_refine_ls_extinction_coef        .
_refine_ls_number_reflns          4133
_refine_ls_number_parameters      230
_refine_ls_number_restraints      0
_refine_ls_R_factor_all           0.0592
_refine_ls_R_factor_gt            0.0356
_refine_ls_wR_factor_ref          0.0760
_refine_ls_wR_factor_gt           0.0684
_refine_ls_goodness_of_fit_ref    1.018
_refine_ls_restrained_S_all       1.018
_refine_ls_shift/su_max           0.001
_refine_ls_shift/su_mean          0.0001
 
loop_
 _atom_site_label
 _atom_site_type_symbol
 _atom_site_fract_x
 _atom_site_fract_y
 _atom_site_fract_z
 _atom_site_U_iso_or_equiv
 _atom_site_adp_type
 _atom_site_occupancy
 _atom_site_site_symmetry_order  
 _atom_site_calc_flag
 _atom_site_refinement_flags_posn
 _atom_site_refinement_flags_adp
 _atom_site_refinement_flags_occupancy
 _atom_site_disorder_assembly
 _atom_site_disorder_group
Zn1 Zn 0.80586(3) 0.95166(2) 0.20373(2) 0.03338(10) Uani 1 1 d . . . . .
S1 S 0.82282(10) 1.08514(7) 0.49232(6) 0.0639(2) Uani 1 1 d . . . . .
S2 S 0.72678(7) 0.79468(5) 0.13080(5) 0.04331(18) Uani 1 1 d . . . . .
S3 S 1.31238(7) 0.91625(6) 0.21858(5) 0.04754(19) Uani 1 1 d . . . . .
S4 S 0.60330(7) 1.05480(5) 0.12917(5) 0.04156(17) Uani 1 1 d . . . . .
N1 N 0.8676(2) 1.04809(16) 0.33279(15) 0.0398(5) Uani 1 1 d . . . . .
N2 N 0.7045(2) 0.88350(14) 0.30634(14) 0.0319(5) Uani 1 1 d . . . . .
N3 N 0.6211(2) 0.79944(15) 0.29102(15) 0.0391(5) Uani 1 1 d . . . . .
N4 N 0.5405(3) 0.67641(18) 0.19443(19) 0.0627(7) Uani 1 1 d . . . . .
H4A H 0.5841 0.6358 0.1635 0.075 Uiso 1 1 d R U . . .
H4B H 0.5303 0.6484 0.2448 0.075 Uiso 1 1 d R U . . .
N5 N 1.0402(2) 0.90336(15) 0.23847(14) 0.0355(5) Uani 1 1 d . . . . .
N6 N 0.9242(2) 1.04425(15) 0.12502(13) 0.0314(5) Uani 1 1 d . . . . .
N7 N 0.8551(2) 1.11345(15) 0.06574(14) 0.0355(5) Uani 1 1 d . . . . .
N8 N 0.6326(2) 1.18268(17) 0.00295(16) 0.0468(6) Uani 1 1 d . . . . .
H8A H 0.6776 1.1878 -0.0432 0.056 Uiso 1 1 d R U . . .
H8B H 0.5406 1.1635 -0.0172 0.056 Uiso 1 1 d R U . . .
C1 C 0.9452(3) 1.1314(2) 0.3615(2) 0.0564(8) Uani 1 1 d . . . . .
H1 H 1.0023 1.1646 0.3258 0.068 Uiso 1 1 calc R U . . .
C2 C 0.9335(4) 1.1624(2) 0.4457(2) 0.0689(10) Uani 1 1 d . . . . .
H2 H 0.9796 1.2181 0.4739 0.083 Uiso 1 1 calc R U . . .
C3 C 0.7973(3) 1.01554(19) 0.39552(17) 0.0364(6) Uani 1 1 d . . . . .
C4 C 0.7066(3) 0.92667(19) 0.38316(17) 0.0362(6) Uani 1 1 d . . . . .
C5 C 0.6266(4) 0.8923(3) 0.4552(2) 0.0605(9) Uani 1 1 d . . . . .
H5A H 0.5231 0.9123 0.4405 0.091 Uiso 1 1 calc R U . . .
H5B H 0.6730 0.9201 0.5126 0.091 Uiso 1 1 calc R U . . .
H5C H 0.6318 0.8223 0.4591 0.091 Uiso 1 1 calc R U . . .
C6 C 0.6282(3) 0.75754(18) 0.21198(18) 0.0372(6) Uani 1 1 d . . . . .
C7 C 1.1181(3) 0.8310(2) 0.28999(18) 0.0416(6) Uani 1 1 d . . . . .
H7 H 1.0723 0.7876 0.3241 0.050 Uiso 1 1 calc R U . . .
C8 C 1.2661(3) 0.8268(2) 0.28795(19) 0.0454(7) Uani 1 1 d . . . . .
H8 H 1.3333 0.7817 0.3197 0.055 Uiso 1 1 calc R U . . .
C9 C 1.1283(3) 0.95439(18) 0.19608(17) 0.0325(6) Uani 1 1 d . . . . .
C10 C 1.0692(3) 1.03392(18) 0.13405(17) 0.0329(6) Uani 1 1 d . . . . .
C11 C 1.1680(3) 1.0930(2) 0.0856(2) 0.0460(7) Uani 1 1 d . . . . .
H11A H 1.1166 1.1054 0.0244 0.069 Uiso 1 1 calc R U . . .
H11B H 1.2593 1.0577 0.0845 0.069 Uiso 1 1 calc R U . . .
H11C H 1.1917 1.1541 0.1168 0.069 Uiso 1 1 calc R U . . .
C12 C 0.7075(3) 1.11734(17) 0.06375(16) 0.0331(6) Uani 1 1 d . . . . .
 
loop_
 _atom_site_aniso_label
 _atom_site_aniso_U_11
 _atom_site_aniso_U_22
 _atom_site_aniso_U_33
 _atom_site_aniso_U_23
 _atom_site_aniso_U_13
 _atom_site_aniso_U_12
Zn1 0.02829(15) 0.03633(18) 0.03658(18) 0.00344(14) 0.00890(11) -0.00274(12)
S1 0.0776(6) 0.0653(5) 0.0474(5) -0.0240(4) 0.0082(4) -0.0050(5)
S2 0.0389(4) 0.0441(4) 0.0485(4) -0.0131(3) 0.0123(3) -0.0034(3)
S3 0.0266(3) 0.0552(5) 0.0600(5) 0.0120(4) 0.0064(3) 0.0071(3)
S4 0.0276(3) 0.0469(4) 0.0511(4) 0.0073(3) 0.0099(3) 0.0048(3)
N1 0.0420(12) 0.0359(12) 0.0399(13) 0.0014(11) 0.0042(10) -0.0057(10)
N2 0.0301(10) 0.0281(11) 0.0372(12) 0.0008(10) 0.0059(8) -0.0016(9)
N3 0.0407(12) 0.0319(12) 0.0449(14) 0.0017(11) 0.0084(10) -0.0066(10)
N4 0.0798(19) 0.0395(14) 0.0709(19) -0.0103(13) 0.0196(15) -0.0217(14)
N5 0.0301(11) 0.0356(12) 0.0395(13) 0.0019(10) 0.0030(9) -0.0020(9)
N6 0.0259(10) 0.0338(11) 0.0334(11) 0.0017(9) 0.0031(8) 0.0014(9)
N7 0.0263(10) 0.0371(12) 0.0417(13) 0.0081(10) 0.0027(9) 0.0022(9)
N8 0.0367(12) 0.0527(15) 0.0482(14) 0.0106(12) 0.0006(10) 0.0072(11)
C1 0.0570(19) 0.0432(17) 0.064(2) 0.0026(16) -0.0013(15) -0.0154(15)
C2 0.080(2) 0.0476(19) 0.071(2) -0.0172(18) -0.0068(18) -0.0166(17)
C3 0.0394(14) 0.0354(14) 0.0322(14) -0.0027(12) 0.0017(11) 0.0029(12)
C4 0.0366(13) 0.0386(15) 0.0330(14) 0.0035(12) 0.0058(10) 0.0014(12)
C5 0.072(2) 0.073(2) 0.0413(18) 0.0031(16) 0.0232(15) -0.0127(18)
C6 0.0330(13) 0.0278(13) 0.0486(17) 0.0018(13) 0.0025(11) -0.0001(11)
C7 0.0436(15) 0.0384(15) 0.0402(16) 0.0051(13) 0.0013(12) -0.0007(13)
C8 0.0424(15) 0.0433(16) 0.0473(17) 0.0048(13) 0.0004(12) 0.0115(13)
C9 0.0254(11) 0.0353(14) 0.0355(14) -0.0010(12) 0.0026(10) 0.0003(11)
C10 0.0247(11) 0.0367(14) 0.0366(14) -0.0003(12) 0.0040(10) -0.0021(10)
C11 0.0311(13) 0.0533(17) 0.0545(18) 0.0120(15) 0.0107(12) -0.0048(13)
C12 0.0325(13) 0.0292(13) 0.0354(14) -0.0040(11) 0.0006(10) 0.0027(11)
 
_geom_special_details
;
 All esds (except the esd in the dihedral angle between two l.s. planes)
 are estimated using the full covariance matrix.  The cell esds are taken
 into account individually in the estimation of esds in distances, angles
 and torsion angles; correlations between esds in cell parameters are only
 used when they are defined by crystal symmetry.  An approximate (isotropic)
 treatment of cell esds is used for estimating esds involving l.s. planes.
;
 
loop_
 _geom_bond_atom_site_label_1
 _geom_bond_atom_site_label_2
 _geom_bond_distance
 _geom_bond_site_symmetry_2
 _geom_bond_publ_flag
Zn1 N2 2.147(2) . ?
Zn1 N6 2.149(2) . ?
Zn1 N5 2.1869(19) . ?
Zn1 N1 2.318(2) . ?
Zn1 S4 2.4109(7) . ?
Zn1 S2 2.4516(7) . ?
S1 C2 1.696(4) . ?
S1 C3 1.712(3) . ?
S2 C6 1.716(3) . ?
S3 C8 1.708(3) . ?
S3 C9 1.716(2) . ?
S4 C12 1.712(3) . ?
N1 C3 1.309(3) . ?
N1 C1 1.364(3) . ?
N2 C4 1.290(3) . ?
N2 N3 1.370(3) . ?
N3 C6 1.327(3) . ?
N4 C6 1.360(3) . ?
N4 H4A 0.8656 . ?
N4 H4B 0.8659 . ?
N5 C9 1.311(3) . ?
N5 C7 1.365(3) . ?
N6 C10 1.301(3) . ?
N6 N7 1.364(3) . ?
N7 C12 1.332(3) . ?
N8 C12 1.360(3) . ?
N8 H8A 0.8690 . ?
N8 H8B 0.8700 . ?
C1 C2 1.352(5) . ?
C1 H1 0.9300 . ?
C2 H2 0.9300 . ?
C3 C4 1.458(4) . ?
C4 C5 1.486(4) . ?
C5 H5A 0.9600 . ?
C5 H5B 0.9600 . ?
C5 H5C 0.9600 . ?
C7 C8 1.346(4) . ?
C7 H7 0.9300 . ?
C8 H8 0.9300 . ?
C9 C10 1.463(3) . ?
C10 C11 1.492(3) . ?
C11 H11A 0.9600 . ?
C11 H11B 0.9600 . ?
C11 H11C 0.9600 . ?
 
loop_
 _geom_angle_atom_site_label_1
 _geom_angle_atom_site_label_2
 _geom_angle_atom_site_label_3
 _geom_angle
 _geom_angle_site_symmetry_1
 _geom_angle_site_symmetry_3
 _geom_angle_publ_flag
N2 Zn1 N6 166.84(8) . . ?
N2 Zn1 N5 103.08(7) . . ?
N6 Zn1 N5 75.28(7) . . ?
N2 Zn1 N1 73.63(8) . . ?
N6 Zn1 N1 93.21(8) . . ?
N5 Zn1 N1 84.54(8) . . ?
N2 Zn1 S4 101.19(5) . . ?
N6 Zn1 S4 79.42(5) . . ?
N5 Zn1 S4 154.65(6) . . ?
N1 Zn1 S4 95.42(6) . . ?
N2 Zn1 S2 79.08(6) . . ?
N6 Zn1 S2 113.88(6) . . ?
N5 Zn1 S2 91.66(6) . . ?
N1 Zn1 S2 150.76(6) . . ?
S4 Zn1 S2 100.03(3) . . ?
C2 S1 C3 89.56(16) . . ?
C6 S2 Zn1 95.20(9) . . ?
C8 S3 C9 89.72(13) . . ?
C12 S4 Zn1 95.96(8) . . ?
C3 N1 C1 110.4(2) . . ?
C3 N1 Zn1 109.39(16) . . ?
C1 N1 Zn1 140.0(2) . . ?
C4 N2 N3 116.6(2) . . ?
C4 N2 Zn1 120.27(17) . . ?
N3 N2 Zn1 122.77(16) . . ?
C6 N3 N2 113.1(2) . . ?
C6 N4 H4A 108.5 . . ?
C6 N4 H4B 110.4 . . ?
H4A N4 H4B 108.5 . . ?
C9 N5 C7 111.3(2) . . ?
C9 N5 Zn1 112.10(15) . . ?
C7 N5 Zn1 136.56(18) . . ?
C10 N6 N7 118.1(2) . . ?
C10 N6 Zn1 118.53(16) . . ?
N7 N6 Zn1 123.40(14) . . ?
C12 N7 N6 112.0(2) . . ?
C12 N8 H8A 109.6 . . ?
C12 N8 H8B 110.8 . . ?
H8A N8 H8B 108.2 . . ?
C2 C1 N1 115.4(3) . . ?
C2 C1 H1 122.3 . . ?
N1 C1 H1 122.3 . . ?
C1 C2 S1 110.2(2) . . ?
C1 C2 H2 124.9 . . ?
S1 C2 H2 124.9 . . ?
N1 C3 C4 122.1(2) . . ?
N1 C3 S1 114.4(2) . . ?
C4 C3 S1 123.5(2) . . ?
N2 C4 C3 114.0(2) . . ?
N2 C4 C5 125.2(2) . . ?
C3 C4 C5 120.8(2) . . ?
C4 C5 H5A 109.5 . . ?
C4 C5 H5B 109.5 . . ?
H5A C5 H5B 109.5 . . ?
C4 C5 H5C 109.5 . . ?
H5A C5 H5C 109.5 . . ?
H5B C5 H5C 109.5 . . ?
N3 C6 N4 113.5(2) . . ?
N3 C6 S2 128.6(2) . . ?
N4 C6 S2 117.9(2) . . ?
C8 C7 N5 115.3(3) . . ?
C8 C7 H7 122.4 . . ?
N5 C7 H7 122.4 . . ?
C7 C8 S3 110.1(2) . . ?
C7 C8 H8 124.9 . . ?
S3 C8 H8 124.9 . . ?
N5 C9 C10 121.3(2) . . ?
N5 C9 S3 113.63(18) . . ?
C10 C9 S3 125.00(19) . . ?
N6 C10 C9 112.7(2) . . ?
N6 C10 C11 125.2(2) . . ?
C9 C10 C11 122.1(2) . . ?
C10 C11 H11A 109.5 . . ?
C10 C11 H11B 109.5 . . ?
H11A C11 H11B 109.5 . . ?
C10 C11 H11C 109.5 . . ?
H11A C11 H11C 109.5 . . ?
H11B C11 H11C 109.5 . . ?
N7 C12 N8 114.2(2) . . ?
N7 C12 S4 128.82(19) . . ?
N8 C12 S4 116.90(19) . . ?
 
loop_
 _geom_torsion_atom_site_label_1
 _geom_torsion_atom_site_label_2
 _geom_torsion_atom_site_label_3
 _geom_torsion_atom_site_label_4
 _geom_torsion
 _geom_torsion_site_symmetry_1
 _geom_torsion_site_symmetry_2
 _geom_torsion_site_symmetry_3
 _geom_torsion_site_symmetry_4
 _geom_torsion_publ_flag
C4 N2 N3 C6 -178.0(2) . . . . ?
Zn1 N2 N3 C6 9.3(3) . . . . ?
C10 N6 N7 C12 -179.2(2) . . . . ?
Zn1 N6 N7 C12 0.9(3) . . . . ?
C3 N1 C1 C2 -0.3(4) . . . . ?
Zn1 N1 C1 C2 173.6(2) . . . . ?
N1 C1 C2 S1 0.4(4) . . . . ?
C3 S1 C2 C1 -0.4(3) . . . . ?
C1 N1 C3 C4 -179.4(2) . . . . ?
Zn1 N1 C3 C4 4.8(3) . . . . ?
C1 N1 C3 S1 0.0(3) . . . . ?
Zn1 N1 C3 S1 -175.85(12) . . . . ?
C2 S1 C3 N1 0.2(2) . . . . ?
C2 S1 C3 C4 179.6(2) . . . . ?
N3 N2 C4 C3 179.9(2) . . . . ?
Zn1 N2 C4 C3 -7.1(3) . . . . ?
N3 N2 C4 C5 0.1(4) . . . . ?
Zn1 N2 C4 C5 173.0(2) . . . . ?
N1 C3 C4 N2 0.9(4) . . . . ?
S1 C3 C4 N2 -178.36(18) . . . . ?
N1 C3 C4 C5 -179.2(3) . . . . ?
S1 C3 C4 C5 1.5(4) . . . . ?
N2 N3 C6 N4 -177.3(2) . . . . ?
N2 N3 C6 S2 0.5(3) . . . . ?
Zn1 S2 C6 N3 -7.5(2) . . . . ?
Zn1 S2 C6 N4 170.2(2) . . . . ?
C9 N5 C7 C8 0.6(3) . . . . ?
Zn1 N5 C7 C8 177.08(19) . . . . ?
N5 C7 C8 S3 -0.3(3) . . . . ?
C9 S3 C8 C7 0.0(2) . . . . ?
C7 N5 C9 C10 177.8(2) . . . . ?
Zn1 N5 C9 C10 0.4(3) . . . . ?
C7 N5 C9 S3 -0.6(3) . . . . ?
Zn1 N5 C9 S3 -177.99(11) . . . . ?
C8 S3 C9 N5 0.4(2) . . . . ?
C8 S3 C9 C10 -177.9(2) . . . . ?
N7 N6 C10 C9 -177.21(19) . . . . ?
Zn1 N6 C10 C9 2.7(3) . . . . ?
N7 N6 C10 C11 1.0(4) . . . . ?
Zn1 N6 C10 C11 -179.1(2) . . . . ?
N5 C9 C10 N6 -2.0(3) . . . . ?
S3 C9 C10 N6 176.14(19) . . . . ?
N5 C9 C10 C11 179.7(2) . . . . ?
S3 C9 C10 C11 -2.1(4) . . . . ?
N6 N7 C12 N8 -177.6(2) . . . . ?
N6 N7 C12 S4 4.8(3) . . . . ?
Zn1 S4 C12 N7 -6.7(2) . . . . ?
Zn1 S4 C12 N8 175.68(18) . . . . ?
 
_refine_diff_density_max    0.317
_refine_diff_density_min   -0.336
_refine_diff_density_rms    0.063

_shelx_res_file
;

    shelx.res created by SHELXL-2014/7


TITL mob164 in P21/c #14
REM reset to P21/c #14
CELL 0.71073 9.05028 13.669241 14.97166 90 101.0117 90
ZERR 4 0.000429 0.000686 0.000841 0 0.0046 0
LATT 1
SYMM -X,0.5+Y,0.5-Z
SFAC C H N S Zn
UNIT 48 56 32 16 4
MERG 2
FMAP 2
SHEL 50 0.77
ACTA
SIZE 0.10 0.05 0.05
L.S. 10
PLAN  20
BOND $H
CONF
HTAB
WGHT    0.030400    0.245600
FVAR       1.39761
ZN1   5    0.805856    0.951661    0.203727    11.00000    0.02829    0.03633 =
         0.03658    0.00344    0.00890   -0.00274
S1    4    0.822821    1.085139    0.492324    11.00000    0.07762    0.06534 =
         0.04736   -0.02405    0.00821   -0.00499
S2    4    0.726782    0.794680    0.130802    11.00000    0.03895    0.04410 =
         0.04847   -0.01313    0.01232   -0.00344
S3    4    1.312377    0.916246    0.218577    11.00000    0.02658    0.05525 =
         0.06003    0.01201    0.00639    0.00707
S4    4    0.603302    1.054797    0.129172    11.00000    0.02762    0.04694 =
         0.05106    0.00726    0.00993    0.00484
N1    3    0.867630    1.048089    0.332787    11.00000    0.04198    0.03595 =
         0.03991    0.00139    0.00420   -0.00573
N2    3    0.704507    0.883495    0.306339    11.00000    0.03008    0.02807 =
         0.03722    0.00078    0.00588   -0.00164
N3    3    0.621145    0.799440    0.291018    11.00000    0.04070    0.03194 =
         0.04488    0.00168    0.00841   -0.00661
N4    3    0.540483    0.676409    0.194427    11.00000    0.07977    0.03946 =
         0.07087   -0.01034    0.01962   -0.02174
AFIX   7
H4A   2    0.584130    0.635754    0.163495    11.00000   -1.20000
H4B   2    0.530327    0.648365    0.244762    11.00000   -1.20000
AFIX   0
N5    3    1.040182    0.903364    0.238467    11.00000    0.03005    0.03560 =
         0.03950    0.00190    0.00301   -0.00198
N6    3    0.924219    1.044249    0.125022    11.00000    0.02594    0.03383 =
         0.03340    0.00169    0.00306    0.00137
N7    3    0.855143    1.113450    0.065745    11.00000    0.02628    0.03709 =
         0.04170    0.00812    0.00274    0.00221
N8    3    0.632596    1.182682    0.002952    11.00000    0.03673    0.05266 =
         0.04815    0.01057    0.00064    0.00722
AFIX   7
H8A   2    0.677644    1.187777   -0.043158    11.00000   -1.20000
H8B   2    0.540598    1.163517   -0.017201    11.00000   -1.20000
AFIX   0
C1    1    0.945227    1.131378    0.361538    11.00000    0.05697    0.04320 =
         0.06394    0.00261   -0.00126   -0.01541
AFIX  43
H1    2    1.002265    1.164558    0.325752    11.00000   -1.20000
AFIX   0
C2    1    0.933538    1.162416    0.445671    11.00000    0.08000    0.04759 =
         0.07072   -0.01722   -0.00680   -0.01658
AFIX  43
H2    2    0.979599    1.218129    0.473884    11.00000   -1.20000
AFIX   0
C3    1    0.797275    1.015544    0.395515    11.00000    0.03944    0.03541 =
         0.03218   -0.00271    0.00170    0.00290
C4    1    0.706619    0.926670    0.383159    11.00000    0.03662    0.03857 =
         0.03304    0.00353    0.00581    0.00141
C5    1    0.626557    0.892312    0.455214    11.00000    0.07216    0.07280 =
         0.04135    0.00312    0.02322   -0.01267
AFIX 137
H5A   2    0.523082    0.912339    0.440536    11.00000   -1.50000
H5B   2    0.673033    0.920146    0.512592    11.00000   -1.50000
H5C   2    0.631831    0.822255    0.459064    11.00000   -1.50000
AFIX   0
C6    1    0.628206    0.757540    0.211976    11.00000    0.03304    0.02784 =
         0.04856    0.00183    0.00246   -0.00006
C7    1    1.118135    0.830959    0.289985    11.00000    0.04357    0.03836 =
         0.04020    0.00515    0.00126   -0.00068
AFIX  43
H7    2    1.072278    0.787598    0.324073    11.00000   -1.20000
AFIX   0
C8    1    1.266052    0.826779    0.287946    11.00000    0.04239    0.04334 =
         0.04731    0.00479    0.00043    0.01148
AFIX  43
H8    2    1.333256    0.781716    0.319700    11.00000   -1.20000
AFIX   0
C9    1    1.128310    0.954387    0.196085    11.00000    0.02542    0.03534 =
         0.03555   -0.00103    0.00256    0.00027
C10   1    1.069227    1.033919    0.134052    11.00000    0.02470    0.03667 =
         0.03663   -0.00027    0.00398   -0.00214
C11   1    1.168008    1.093029    0.085597    11.00000    0.03110    0.05326 =
         0.05452    0.01198    0.01066   -0.00481
AFIX 137
H11A  2    1.116612    1.105399    0.024400    11.00000   -1.50000
H11B  2    1.259263    1.057654    0.084452    11.00000   -1.50000
H11C  2    1.191708    1.154067    0.116762    11.00000   -1.50000
AFIX   0
C12   1    0.707469    1.117344    0.063751    11.00000    0.03250    0.02920 =
         0.03535   -0.00402    0.00064    0.00270
HKLF 4

REM  mob164 in P21/c #14
REM R1 =  0.0356 for    3033 Fo > 4sig(Fo)  and  0.0592 for all    4133 data
REM    230 parameters refined using      0 restraints

END

WGHT      0.0304      0.2460

REM Instructions for potential hydrogen bonds
EQIV $1 -x+1, y-1/2, -z+1/2
HTAB N4 S4_$1
EQIV $2 -x+2, -y+2, -z
HTAB N8 S3_$2
EQIV $3 -x+1, -y+2, -z
HTAB N8 S2_$3
EQIV $4 -x+2, y+1/2, -z+1/2
HTAB C1 S2_$4
HTAB C5 S1
EQIV $5 x, -y+3/2, z+1/2
HTAB C5 S2_$5
HTAB C11 S3

REM Highest difference peak  0.317,  deepest hole -0.336,  1-sigma level  0.063
Q1    1   0.8049  0.9503  0.1341  11.00000  0.05    0.32
Q2    1   0.7388  0.9322  0.2713  11.00000  0.05    0.32
Q3    1   0.5172  0.6593  0.1255  11.00000  0.05    0.30
Q4    1   0.8866  1.1221  0.4666  11.00000  0.05    0.28
Q5    1   0.6922  1.2224 -0.0252  11.00000  0.05    0.28
Q6    1   0.6806  0.9720  0.1474  11.00000  0.05    0.27
Q7    1   0.7144  0.7538  0.1805  11.00000  0.05    0.26
Q8    1   0.5423  0.8394  0.4401  11.00000  0.05    0.26
Q9    1   1.2131  0.9426  0.2079  11.00000  0.05    0.25
Q10   1   0.6042  0.8213  0.0752  11.00000  0.05    0.25
Q11   1   1.0151  1.0660  0.1481  11.00000  0.05    0.24
Q12   1   0.8981  0.9056  0.1944  11.00000  0.05    0.24
Q13   1   0.8909  0.9641  0.1338  11.00000  0.05    0.23
Q14   1   1.2601  1.1191  0.1183  11.00000  0.05    0.23
Q15   1   1.1249  1.1815  0.0818  11.00000  0.05    0.23
Q16   1   0.6879  1.1009  0.1178  11.00000  0.05    0.23
Q17   1   0.9460  1.0129  0.1066  11.00000  0.05    0.22
Q18   1   1.1380  1.1579  0.0633  11.00000  0.05    0.22
Q19   1   0.5782  0.9570  0.4950  11.00000  0.05    0.22
Q20   1   0.7969  1.0433  0.4430  11.00000  0.05    0.21
;
_shelx_res_checksum    3034

_shelx_hkl_file
;
   0   0  -3-15.4117 30.7960   4
   0   0   3-153.605 53.3306   1
   0   0   4 1164.88 87.2177   1
   0   0   4 1329.34 52.4475   3
   0   0  -4 1423.68 107.045   4
   0   0   5-1.44654 17.4643   3
   0   0  -5 27.2774 49.1138   4
   0   0   6 4585.44 109.577   3
   0   0  -6 4772.62 221.836   4
   0   0   6 5240.60 224.486   1
   0   0  -7 76.1512 57.2854   4
   0   0   7 111.998 53.8463   1
   0   0   7 122.485 25.0897   3
   0   0   8 316.682 77.0041   1
   0   0  -8 144.347 61.9618   4
   0   0   8 167.923 25.4179   3
   0   0  -9 46.3396 79.4035   1
   0   0  -9-115.956 85.0439   4
   0   0   9-8.80188 13.9929   3
   0   0   9 25.1181 39.5249   1
   0   0 -10 16263.1 529.224   4
   0   0 -10 17163.7 544.828   1
   0   0  10 15985.8 232.448   3
   0   0  10 17851.7 543.490   1
   0   0  11 3.12634 9.15246   3
   0   0 -11 37.8698 84.1564   4
   0   0 -12 18673.0 630.050   1
   0   0 -12 18136.0 621.870   4
   0   0 -13 51.1085 86.8178   4
   0   0 -13 143.177 125.094   1
   0   0 -14 7761.58 452.926   1
   0   0 -14 8178.83 461.255   4
   0   0 -15-0.83764 81.4204   1
   0   0 -15 26.0315 81.2679   4
   0   0 -16 1343.56 209.571   4
   0   0 -16 1478.25 227.516   1
   0   0 -17 62.5119 77.7872   4
   0   0 -17 26.4497 84.0145   1
   0   0 -18 62.3720 110.363   1
   0   0 -18 39.3723 87.0743   4
   0  -1   2 1481.69 72.7899   1
   0  -1   3 43964.0 464.941   1
   0  -1   3 42325.2 368.999   3
   0   1   3 44708.8 449.001   1
   0   1  -3 45040.8 473.721   4
   0   1  -3 44635.4 365.421   3
   0  -1  -4 9099.34 254.655   4
   0  -1   4 8514.05 237.387   1
   0   1  -4 8845.53 175.177   3
   0   1  -4 8464.23 239.952   4
   0  -1   4 8730.94 178.746   3
   0   1   4 8350.27 227.293   1
   0   1  -5 385.496 46.6303   3
   0  -1   5 382.839 66.1364   1
   0  -1   5 455.528 51.7384   3
   0   1   5 223.283 50.1541   1
   0   1  -5 459.715 80.7315   4
   0  -1  -5 316.970 75.8083   4
   0   1  -6 68.3389 50.2913   4
   0  -1  -6 179.681 79.6015   1
   0   1   6-58.6278 49.9804   1
   0  -1   6 23.6606 23.9457   3
   0  -1  -6 16.5443 54.0886   4
   0  -1   6 84.7036 45.2435   1
   0  -1  -7 14262.3 406.676   1
   0   1  -7 13321.3 395.939   4
   0  -1   7 14666.3 408.311   1
   0  -1   7 12931.4 251.955   3
   0   1   7 14025.5 392.104   1
   0  -1  -7 14018.8 406.494   4
   0   1  -8 79.4803 65.2408   4
   0  -1  -8-7.41021 57.5717   4
   0  -1   8-8.96068 28.2269   3
   0  -1   8 102.179 55.5981   1
   0   1   8 224.086 71.4398   1
   0  -1  -8 314.434 111.690   1
   0  -1  -9 4587.02 269.670   4
   0  -1   9 4969.17 275.159   1
   0   1   9 5175.25 275.179   1
   0   1  -9 4424.21 264.915   4
   0  -1  -9 5107.10 284.843   1
   0  -1   9 4647.60 160.144   3
   0  -1  10 1728.75 174.433   1
   0  -1 -10 1648.51 176.375   4
   0   1  10 1875.54 181.018   1
   0   1 -10 1749.10 185.157   4
   0  -1  10 1685.57 99.4828   3
   0  -1 -10 2442.60 222.893   1
   0  -1  10 1697.15 173.994   4
   0   1 -10 2016.27 210.448   1
   0  -1  11 5199.28 173.637   3
   0   1 -11 5204.26 320.390   4
   0  -1 -11 5465.58 333.974   1
   0   1 -11 5687.81 348.435   1
   0  -1 -11 4759.86 306.541   4
   0  -1 -12-38.1212 73.1067   4
   0   1 -12 114.986 75.8018   4
   0   1 -12 143.211 113.164   1
   0  -1  12 1.60558 16.9164   3
   0  -1 -12 94.7069 99.4058   1
   0  -1 -13 745.621 142.010   4
   0   1 -13 959.824 185.105   1
   0  -1 -13 884.138 175.479   1
   0  -1  13 641.830 60.1875   3
   0   1 -13 569.817 135.842   4
   0  -1 -14 275.863 136.125   1
   0   1 -14 21.7973 61.1964   4
   0  -1 -14 29.5745 79.5541   4
   0  -1  14 0.92205 10.1573   3
   0   1 -14 234.429 127.642   1
   0  -1 -15 3230.66 306.896   4
   0  -1 -15 3273.65 311.524   1
   0   1 -15 3289.26 319.094   1
   0   1 -15 3227.13 307.475   4
   0  -1 -16 198.904 93.4094   4
   0   1 -16 401.984 149.100   1
   0  -1 -16 241.145 128.803   1
   0   1 -16 150.124 100.350   4
   0  -1 -17 761.329 169.514   4
   0   1 -17 580.304 146.123   4
   0   1 -17 705.514 176.479   1
   0  -1 -17 688.610 170.343   1
   0   1 -18 75.6446 105.091   1
   0  -1 -18 35.5667 97.5869   1
   0  -1 -18 134.590 94.6351   4
   0   1 -18-15.3634 55.1544   4
   0  -1 -19 123.050 100.375   1
   0   2   0 56131.4 317.602   2
   0  -2   1 28184.5 271.095   1
   0   2  -1 29092.2 241.140   2
   0  -2  -1 28616.4 280.696   3
   0   2   1 29219.4 210.086   5
   0   2   2 4298.70 80.2308   5
   0   2   2 4205.04 114.104   1
   0  -2   2 3978.75 135.134   3
   0  -2  -2 3988.86 110.490   1
   0  -2  -2 4269.67 99.3757   3
   0  -2   2 3877.23 126.528   1
   0  -2  -3 86791.8 389.121   3
   0   2  -3 89270.7 645.732   3
   0  -2  -3 88881.4 629.600   1
   0  -2   3 86144.7 683.230   1
   0   2   3 85958.5 628.130   1
   0  -2  -3 87100.5 420.563   5
   0  -2   3 86997.6 644.877   3
   0   2  -3 90519.1 709.132   4
   0  -2  -4 1381.18 106.467   1
   0   2  -4 1236.01 89.0464   3
   0   2  -4 1243.13 100.177   4
   0  -2   4 1327.68 98.7690   1
   0  -2   4 1426.92 97.0993   3
   0   2   4 1246.39 91.6051   1
   0   2   5 3088.41 156.447   1
   0  -2  -5 3176.65 165.781   1
   0   2  -5 2841.07 131.406   3
   0  -2   5 3048.37 135.629   3
   0   2  -5 2549.46 152.834   4
   0  -2   5 3029.26 159.926   1
   0   2  -6 45.9528 51.6534   4
   0  -2  -6 99.5067 70.4697   1
   0   2   6 18.4287 34.1168   1
   0  -2  -6 99.5139 60.6765   4
   0  -2   6 32.4489 35.1339   1
   0  -2   6 82.6198 42.8985   3
   0   2  -6 35.5104 37.3377   3
   0   2   7 54.0501 44.9759   1
   0  -2  -7 65.0964 62.8423   4
   0  -2   7 158.444 43.0617   3
   0  -2   7 237.095 62.3149   1
   0  -2  -7 134.273 82.0504   1
   0   2  -7 88.8141 56.1878   4
   0  -2  -8 45.9165 67.7901   1
   0  -2   8 3.82925 26.8116   3
   0   2  -8 74.2065 59.7221   4
   0  -2  -8 71.6901 58.9235   4
   0   2   8-87.8885 57.5795   1
   0  -2   8 16.0208 30.6157   1
   0  -2   9 5692.49 300.443   1
   0   2  -9 5541.19 292.315   4
   0   2   9 5627.42 286.901   1
   0  -2   9 5453.96 205.728   3
   0  -2  -9 5629.49 300.568   4
   0  -2  -9 5838.24 301.858   1
   0  -2  10 4179.35 274.951   4
   0   2 -10 3733.17 260.223   4
   0  -2  10 4306.75 277.589   1
   0   2  10 4294.39 268.595   1
   0  -2 -10 4339.73 282.309   1
   0  -2  10 3863.44 175.652   3
   0  -2 -10 4204.15 277.708   4
   0   2 -10 3944.66 279.503   1
   0   2 -11 5854.90 348.025   1
   0  -2 -11 5914.37 342.474   4
   0  -2  11 5873.84 219.771   3
   0  -2 -11 5551.03 333.942   1
   0   2 -11 5750.42 338.822   4
   0  -2 -12 1404.22 197.480   1
   0  -2  12 1163.97 99.6276   3
   0  -2 -12 1007.18 165.936   4
   0   2 -12 1485.46 206.045   1
   0   2 -12 1236.06 176.888   4
   0   2 -13 2370.94 258.900   1
   0  -2 -13 1918.21 221.955   4
   0  -2  13 1960.98 128.476   3
   0  -2 -13 2306.69 245.962   1
   0   2 -13 1716.26 207.457   4
   0  -2 -14 259.642 125.971   1
   0  -2 -14 159.727 89.7800   4
   0  -2  14 123.232 35.4207   3
   0   2 -14 315.342 138.739   1
   0   2 -14 125.355 92.5717   4
   0  -2 -15-18.1112 71.9837   4
   0  -2 -15 150.198 117.711   1
   0   2 -15 86.3651 93.4377   1
   0   2 -15 4.49215 71.6950   4
   0  -2 -16 261.132 113.899   1
   0   2 -16 81.1928 81.5679   4
   0  -2 -16 139.082 98.2215   4
   0   2 -16 400.949 144.105   1
   0  -2 -17 319.443 135.993   1
   0   2 -17 237.124 134.777   1
   0   2 -17 139.319 81.3010   4
   0  -2 -17 259.348 110.534   4
   0  -2 -18 97.9616 78.1325   4
   0  -2 -18 25.7817 106.588   1
   0   2 -18-15.5144 97.9629   1
   0   2 -18 113.283 99.9088   4
   0  -2 -19 204.261 128.067   1
   0  -3   0-28.8908 40.2236   3
   0   3   0-3.99772 18.9707   2
   0  -3   1 1611.93 99.8421   3
   0   3  -1 1602.90 68.6005   2
   0  -3   1 1549.73 71.6002   1
   0  -3  -1 1651.09 89.7649   3
   0   3   1 1865.98 72.7427   5
   0  -3  -2 10262.1 200.250   3
   0   3   2 10491.7 147.817   5
   0  -3   2 9582.28 244.848   3
   0   3   2 9775.86 177.090   1
   0  -3  -2 10370.5 150.714   5
   0  -3   2 9942.63 213.549   1
   0  -3   3 34211.7 452.695   1
   0   3   3 34746.2 351.664   3
   0   3   3 33598.3 390.791   1
   0  -3   3 34625.9 471.874   3
   0  -3  -3 35225.6 393.094   1
   0   3   3 34147.1 276.925   5
   0  -3  -3 34913.5 338.031   3
   0  -3  -3 34751.7 274.370   5
   0  -3  -4 43866.6 346.314   3
   0   3  -4 43683.9 544.731   3
   0  -3  -4 44225.8 340.201   5
   0  -3  -4 44538.9 515.064   1
   0  -3   4 43887.3 570.262   1
   0  -3   4 44294.3 556.005   3
   0   3   4 42632.0 508.701   1
   0  -3  -5 24284.4 287.938   5
   0  -3   5 23794.2 469.682   1
   0   3  -5 23001.0 460.726   4
   0   3  -5 24529.0 425.443   3
   0  -3  -5 24189.6 227.433   3
   0  -3  -5 24403.3 435.364   1
   0   3   5 23312.0 421.422   1
   0  -3   5 23310.7 418.582   3
   0  -3   6 44448.1 598.412   3
   0   3  -6 46419.1 595.025   3
   0  -3  -6 46381.5 653.071   1
   0   3  -6 44995.9 690.469   4
   0  -3   6 45752.7 702.835   1
   0   3   6 45051.6 644.183   1
   0  -3   7 12351.5 390.628   1
   0   3  -7 11607.8 314.306   3
   0   3  -7 11567.0 377.513   4
   0   3   7 11605.2 356.018   1
   0  -3   7 11588.4 314.734   3
   0  -3  -7 12261.0 367.417   1
   0   3   8 5927.75 272.816   1
   0  -3   8 5522.10 224.108   3
   0   3  -8 5556.17 281.392   4
   0  -3  -8 5896.18 280.934   1
   0  -3   8 6601.07 305.203   1
   0  -3  -8 5877.21 295.673   4
   0  -3   9 1147.05 108.926   3
   0  -3  -9 1276.22 156.395   4
   0   3  -9 1047.08 137.744   4
   0   3   9 1066.83 130.875   1
   0  -3  -9 1153.17 146.050   1
   0  -3   9 1337.39 150.190   1
   0   3 -10 104.920 70.6400   4
   0  -3  10 33.3722 36.4777   3
   0  -3 -10 85.7040 96.5915   1
   0   3  10 322.967 85.5685   1
   0  -3 -10 65.5344 78.9386   4
   0   3 -10 283.872 125.311   1
   0   3  11 716.726 119.361   1
   0  -3 -11 590.173 132.945   1
   0  -3 -11 507.299 127.970   4
   0   3 -11 581.389 123.743   4
   0   3 -11 776.201 165.174   1
   0  -3  11 450.780 71.0395   3
   0  -3  12 810.432 97.1042   3
   0   3 -12 1396.91 205.261   1
   0   3 -12 924.606 151.622   4
   0  -3 -12 1298.28 187.628   1
   0  -3 -12 937.985 152.901   4
   0  -3 -13 1848.54 219.255   1
   0   3 -13 1538.13 209.776   1
   0   3 -13 1483.69 197.714   4
   0  -3  13 1703.17 135.962   3
   0  -3 -13 1772.96 217.803   4
   0   3 -14 1189.93 195.619   1
   0   3 -14 990.028 172.734   4
   0  -3  14 1103.48 110.640   3
   0  -3 -14 1085.38 179.452   4
   0  -3 -14 1162.74 187.900   1
   0  -3 -15 1174.49 197.979   1
   0  -3 -15 1022.62 179.743   4
   0   3 -15 1641.15 240.441   1
   0   3 -15 1104.89 183.869   4
   0  -3 -16 337.719 123.733   4
   0  -3 -16 291.941 127.581   1
   0   3 -16 449.892 127.188   4
   0   3 -16 443.067 144.516   1
   0   3 -17 841.117 175.624   4
   0  -3 -17 913.173 185.850   1
   0   3 -17 1381.36 232.104   1
   0  -3 -17 1104.93 208.428   4
   0  -3 -18 679.147 165.787   4
   0   3 -18 652.642 175.267   1
   0  -3 -18 714.163 181.020   1
   0   3 -18 726.379 172.551   4
   0  -3 -19-95.1005 112.179   1
   0   4   0 9216.74 164.749   1
   0  -4   0 9013.02 246.183   3
   0  -4   0 9451.95 185.980   2
   0   4   1 1750.12 85.2189   5
   0  -4   1 1414.98 108.991   3
   0  -4   1 1438.70 75.5822   1
   0   4  -1 1468.92 74.4417   2
   0   4  -1 1514.35 79.8055   1
   0  -4  -1 1434.30 101.258   3
   0  -4   1 1566.38 80.3781   2
   0  -4   2 7564.00 244.631   3
   0   4  -2 7039.74 173.798   2
   0  -4  -2 7530.17 208.043   3
   0   4   2 7706.92 214.363   3
   0   4   2 7770.01 153.616   5
   0   4  -2 7572.28 198.986   1
   0  -4   2 7439.14 197.808   1
   0  -4  -3 44228.0 463.979   3
   0   4   3 42712.0 447.716   1
   0  -4   3 43614.0 538.436   1
   0   4   3 45583.0 486.313   3
   0  -4   3 44300.3 606.140   3
   0  -4  -3 43355.6 351.503   5
   0   4   3 45025.1 347.443   5
   0   4  -4 9614.43 290.408   3
   0  -4   4 9602.82 291.257   3
   0  -4   4 9681.53 279.614   1
   0   4   4 9232.89 236.583   1
   0  -4  -4 9536.31 206.552   3
   0  -4  -4 9528.07 167.211   5
   0   4  -5 16157.1 384.957   3
   0  -4  -5 16377.3 250.749   3
   0  -4  -5 16170.2 231.075   5
   0   4   5 15143.5 343.427   1
   0  -4   5 16164.6 388.946   3
   0  -4  -5 16455.6 352.737   1
   0  -4   5 16115.9 395.653   1
   0  -4  -6 768.911 57.6098   5
   0   4  -6 862.580 104.063   3
   0   4   6 792.981 91.0784   1
   0  -4   6 775.343 96.5333   1
   0  -4   6 876.445 101.694   3
   0  -4  -6 796.461 96.5876   1
   0  -4  -6 743.377 50.2948   3
   0   4  -7 5316.56 232.156   3
   0  -4   7 5556.19 268.864   1
   0   4   7 5079.11 234.691   1
   0  -4  -7 4860.28 99.6218   3
   0  -4  -7 5506.52 247.255   1
   0  -4  -7 5173.24 156.584   5
   0  -4   7 5537.28 242.103   3
   0  -4   8 756.784 110.410   1
   0   4  -8 650.347 105.439   4
   0  -4  -8 616.312 109.720   1
   0   4   8 501.810 88.8383   1
   0  -4   8 741.995 100.529   3
   0  -4  -8 537.306 57.8237   5
   0   4   9 15203.4 464.972   1
   0  -4  -9 14518.0 308.280   5
   0   4  -9 13930.9 474.025   4
   0   4  -9 15988.7 522.941   1
   0  -4   9 15378.1 518.289   4
   0  -4  -9 15003.1 465.542   1
   0  -4  -9 14698.7 495.949   4
   0  -4   9 15005.9 501.726   1
   0  -4   9 13558.8 395.505   3
   0  -4 -10 510.139 63.2773   5
   0  -4 -10 570.590 120.232   1
   0   4  10 640.108 108.955   1
   0  -4  10 445.339 80.1823   3
   0   4 -10 332.242 93.9165   4
   0  -4 -10 553.394 121.996   4
   0   4 -10 549.991 135.928   1
   0  -4 -11 1202.82 167.039   4
   0  -4 -11 1382.76 179.282   1
   0   4 -11 1292.16 167.524   4
   0   4  11 1462.07 164.407   1
   0  -4  11 1255.05 128.455   3
   0   4 -11 1485.11 199.880   1
   0   4 -12 956.037 153.111   4
   0  -4  12 978.904 112.437   3
   0  -4 -12 1216.97 173.781   4
   0   4 -12 1243.26 194.656   1
   0  -4 -12 1004.24 165.033   1
   0  -4 -13 56.8506 76.3232   1
   0  -4 -13 132.705 91.6720   4
   0  -4  13 138.602 55.2611   3
   0   4 -13 92.4168 72.1645   4
   0   4 -13 180.896 113.963   1
   0   4 -14 220.332 130.292   1
   0  -4  14 49.3103 39.7453   3
   0  -4 -14-16.9681 77.6581   4
   0   4 -14-37.7279 59.6181   4
   0  -4 -14 28.6759 80.0861   1
   0   4 -15 285.353 136.085   1
   0  -4 -15 61.1629 84.2866   1
   0  -4 -15-8.94044 79.5337   4
   0   4 -15-8.30614 78.7871   4
   0  -4 -16 131.228 93.6747   4
   0   4 -16 176.978 123.582   1
   0  -4 -16-53.3057 88.8843   1
   0   4 -16 20.2081 54.7859   4
   0   4 -17 437.944 145.737   1
   0  -4 -17 306.765 129.104   4
   0  -4 -17 408.732 139.194   1
   0   4 -17 356.429 131.321   4
   0   4 -18 105.057 105.003   1
   0  -4 -18 31.9110 81.8961   1
   0  -4 -19 234.484 125.902   1
   0   5   0 26.3958 19.9184   1
   0  -5   0-3.47999 41.2912   3
   0  -5   0 63.4071 33.1336   2
   0   5  -1 2439.37 105.151   2
   0  -5  -1 2589.81 147.115   3
   0   5  -1 2697.69 113.233   1
   0  -5  -1 2671.72 118.304   2
   0  -5   1 2363.31 151.946   3
   0  -5   1 2514.89 110.820   2
   0   5   1 2732.41 117.763   5
   0   5  -2 509.460 60.1772   1
   0  -5  -2 729.524 82.3009   3
   0   5   2 507.821 77.3595   3
   0   5  -2 502.169 52.9867   2
   0  -5   2 565.583 89.9578   3
   0   5   2 510.842 51.0906   5
   0  -5   2 542.061 57.8708   1
   0   5   3 3598.80 134.564   1
   0  -5  -3 3653.20 161.987   3
   0  -5   3 3972.47 202.886   3
   0   5  -3 3656.45 142.772   2
   0   5   3 3844.20 116.995   5
   0  -5   3 3519.60 160.543   1
   0   5  -3 4004.23 171.825   1
   0   5   3 3700.09 163.893   3
   0   5  -4 26935.2 486.517   1
   0   5   4 25250.0 398.234   1
   0  -5   4 26793.2 482.779   1
   0  -5  -4 25932.3 397.300   3
   0   5   4 26813.6 300.998   5
   0  -5   4 26811.6 530.585   3
   0  -5  -4 26739.8 306.342   5
   0   5  -4 27066.5 525.480   3
   0  -5  -5 81.1098 34.7138   3
   0  -5   5 129.620 46.9875   1
   0   5   5 130.240 54.9265   1
   0   5  -5-25.2498 71.3491   3
   0   5  -5 208.421 68.9134   1
   0  -5   5 168.686 65.3153   3
   0  -5  -5 81.4910 22.5443   5
   0  -5  -6 49915.7 443.868   5
   0  -5   6 52774.5 792.966   1
   0  -5   6 51274.9 776.418   3
   0   5  -6 52220.1 763.285   3
   0  -5  -6 49647.6 497.913   3
   0   5   6 50035.3 675.782   1
   0  -5  -7 25581.9 339.143   5
   0   5  -7 25611.4 545.603   3
   0  -5  -7 26455.0 534.298   1
   0   5   7 25263.6 521.258   1
   0  -5  -7 24702.6 314.810   3
   0  -5   7 26239.4 594.833   1
   0  -5   7 25746.9 567.542   3
   0  -5   8 10574.4 368.982   3
   0   5  -8 10444.3 405.606   1
   0  -5   8 10642.7 405.523   1
   0  -5  -8 9703.34 162.855   3
   0  -5   8 10478.9 426.320   4
   0   5   8 9948.12 353.047   1
   0  -5  -8 10616.7 364.660   1
   0  -5  -8 9925.26 226.233   5
   0  -5   9 197.335 70.2865   3
   0  -5  -9 200.394 38.9270   5
   0  -5   9 161.321 62.4064   1
   0   5  -9 289.773 104.983   1
   0  -5   9 269.571 80.0317   4
   0  -5  -9 200.595 79.9208   1
   0   5   9 196.450 58.6933   1
   0   5  10 235.589 66.3029   1
   0  -5 -10 229.976 83.2249   1
   0  -5 -10 271.894 46.8679   5
   0  -5  10 183.410 66.0018   3
   0   5 -10 267.143 120.644   1
   0  -5  11 29.7941 41.7578   3
   0  -5 -11 105.238 35.1108   5
   0  -5 -11 155.311 95.6398   4
   0  -5 -11 115.033 86.3007   1
   0   5  11 284.821 84.8067   1
   0   5 -11 205.231 119.396   1
   0  -5 -12 312.624 55.7058   5
   0  -5 -12 349.244 111.968   1
   0  -5  12 289.879 69.4502   3
   0  -5 -12 314.951 120.384   4
   0   5 -12 417.227 136.900   1
   0   5 -13 606.027 161.396   1
   0  -5 -13 248.647 102.406   1
   0  -5 -13 381.883 116.147   4
   0  -5  13 208.362 63.8048   3
   0  -5 -14-52.5308 86.3583   1
   0  -5 -14 31.8876 59.7151   4
   0  -5 -15 235.618 100.446   1
   0  -5 -15 427.605 119.214   4
   0  -5 -16 822.398 165.900   1
   0   5 -16 1120.75 217.073   1
   0  -5 -16 1036.97 190.152   4
   0  -5 -17-12.9939 75.6614   1
   0  -5 -17-11.8165 72.8494   4
   0   5 -17 50.7128 100.150   1
   0  -5 -18 696.985 170.860   1
   0  -5 -19-54.4793 98.5466   1
   0   6   0 17283.9 280.361   1
   0  -6   0 17244.3 310.603   2
   0  -6   0 17163.8 413.873   3
   0  -6  -1 11463.5 333.201   3
   0  -6   1 12153.8 359.192   3
   0   6  -1 11387.3 249.614   2
   0   6  -1 12098.8 255.609   1
   0   6   1 11968.5 264.342   5
   0  -6   1 12346.4 261.579   2
   0  -6  -1 12518.6 274.880   2
   0  -6  -2 558.790 82.7096   3
   0  -6   2 458.089 56.4401   1
   0   6  -2 476.637 54.8293   2
   0  -6   2 785.212 106.889   3
   0   6  -2 466.683 58.6002   1
   0   6   2 540.704 57.5817   5
   0   6   2 407.947 78.7810   3
   0   6   3 3773.53 141.136   1
   0  -6   3 4160.96 224.252   3
   0   6  -3 4149.06 181.636   1
   0  -6  -3 3861.15 186.319   3
   0   6  -3 3891.70 155.523   2
   0   6   3 3949.29 134.907   5
   0   6   3 4012.39 193.242   3
   0  -6   3 3957.98 176.555   1
   0  -6   4 2321.55 147.380   1
   0  -6   4 2670.86 185.746   3
   0   6  -4 2270.94 125.969   2
   0   6   4 2214.52 122.308   1
   0  -6  -4 2337.19 138.889   3
   0   6  -4 2479.78 155.507   1
   0   6   4 2204.94 97.2138   5
   0   6  -5 3159.11 190.857   1
   0   6  -5 3001.36 203.828   3
   0   6   5 3057.48 111.938   5
   0  -6  -5 2868.93 144.928   3
   0   6   5 2961.91 153.853   1
   0  -6  -5 2943.38 112.599   5
   0  -6   5 2905.51 179.966   1
   0  -6   5 3270.76 210.355   3
   0   6   6 58.8811 45.0728   1
   0  -6   6 54.8194 39.9375   1
   0  -6  -6 14.6538 19.9310   5
   0   6  -6 47.3045 65.0978   3
   0  -6   6-30.4311 45.5684   4
   0  -6  -6-29.6838 33.0193   3
   0  -6  -7 1751.74 101.633   3
   0  -6   7 2053.34 176.800   3
   0  -6   7 2115.37 192.533   4
   0  -6   7 2100.85 173.180   1
   0   6   7 1938.49 148.068   1
   0  -6  -7 1900.74 94.9599   5
   0   6  -7 1867.01 170.234   1
   0   6  -7 1825.69 172.507   3
   0  -6   8 553.620 103.064   3
   0  -6  -8 528.647 51.9322   3
   0  -6   8 512.384 96.0176   1
   0  -6  -8 471.970 51.9990   5
   0   6   8 423.243 81.4698   1
   0  -6   8 348.800 86.6054   4
   0   6  -8 343.708 88.4263   1
   0   6  -9 4869.52 302.929   1
   0  -6  -9 4527.94 256.395   1
   0  -6  -9 4563.01 162.973   5
   0   6   9 4291.68 249.242   1
   0  -6   9 4999.03 280.315   3
   0  -6  -9 4559.82 122.168   3
   0   6 -10 159.832 105.283   1
   0  -6  10 263.316 78.8473   3
   0  -6 -10 268.762 46.2888   5
   0  -6 -10 99.0017 78.4270   1
   0   6  10 118.637 51.7586   1
   0   6  11 2776.81 225.533   1
   0  -6  11 2414.08 209.544   3
   0   6 -11 2518.52 247.441   1
   0  -6 -11 2375.91 132.317   5
   0  -6 -11 2371.24 217.102   1
   0   6 -12 62.3099 81.7499   1
   0  -6 -12 18.4237 26.1010   5
   0  -6 -12-0.23985 60.2029   4
   0  -6  12-15.9014 47.0311   3
   0  -6  13 1941.32 196.831   3
   0  -6 -13 1918.28 214.692   1
   0   6 -13 2204.15 257.204   1
   0  -6 -13 1972.54 237.701   4
   0  -6 -14 124.248 82.7745   1
   0  -6 -14 496.639 130.944   4
   0   6 -14 503.568 148.591   1
   0  -6 -15 804.177 172.347   4
   0   6 -15 1040.03 206.851   1
   0  -6 -15 569.903 128.966   1
   0  -6 -16-112.001 100.713   1
   0   6 -16 170.540 122.026   1
   0  -6 -16 34.2239 79.2602   4
   0  -6 -17 23.9741 73.7800   4
   0   6 -17 280.677 138.343   1
   0  -6 -18-299.687 122.886   1
   0   7   0 210.785 41.8093   1
   0  -7   0 241.440 49.6132   2
   0  -7   0 240.797 68.9011   3
   0   7  -1 2928.17 137.345   2
   0  -7   1 3077.80 144.218   2
   0  -7  -1 3050.61 147.183   2
   0   7  -1 2915.60 136.184   1
   0  -7   1 3367.80 210.291   3
   0  -7  -1 3346.79 197.703   3
   0   7   1 3126.49 119.815   1
   0   7   1 3051.93 197.319   3
   0   7   1 3104.30 148.479   5
   0   7   2 2881.06 134.626   5
   0  -7  -2 3014.71 181.784   3
   0  -7   2 3058.90 205.206   3
   0  -7  -2 3074.64 158.129   2
   0   7  -2 3176.80 153.709   1
   0   7  -2 2564.54 129.070   2
   0   7   2 2761.54 181.971   3
   0   7  -3 21612.0 386.787   2
   0  -7   3 21843.4 431.306   1
   0   7   3 23231.0 500.125   3
   0  -7  -3 21858.6 466.604   3
   0  -7   3 23485.6 561.058   3
   0   7   3 21058.5 348.675   1
   0   7  -3 23233.0 446.266   1
   0   7   3 21955.1 349.247   5
   0  -7   4 505.458 74.0577   1
   0  -7  -4 491.144 77.5749   3
   0   7   4 489.371 53.9330   5
   0   7  -4 545.022 84.1315   1
   0  -7   4 690.720 113.755   3
   0   7   4 470.643 62.9515   1
   0   7  -4 448.546 64.1383   2
   0  -7   5 237.068 55.6841   1
   0  -7  -5 203.617 52.7622   3
   0   7  -5 90.4451 84.1546   3
   0   7   5 134.493 31.4086   5
   0  -7   5 351.314 94.4562   3
   0   7  -5 183.603 46.9147   2
   0   7   5 289.590 59.4503   1
   0  -7  -6 7093.36 184.539   5
   0  -7   6 7353.07 311.383   1
   0  -7   6 7454.21 345.376   3
   0   7  -6 7061.45 330.489   3
   0  -7   6 7762.73 363.632   4
   0  -7  -6 6648.50 237.344   3
   0   7   6 6913.59 255.693   1
   0   7  -6 6780.52 254.455   2
   0   7  -7 2010.59 174.973   1
   0  -7  -7 1887.90 97.3838   5
   0  -7  -7 1700.34 113.230   3
   0  -7   7 2195.05 195.100   3
   0   7  -7 1686.41 174.734   3
   0   7   7 1750.49 142.283   1
   0  -7   7 1962.98 193.719   4
   0  -7   7 1988.09 173.057   1
   0  -7  -8 730.896 65.0525   5
   0   7   8 812.549 105.577   1
   0  -7   8 1037.04 139.368   3
   0  -7   8 833.434 120.827   1
   0  -7  -8 818.503 75.6157   3
   0   7  -8 722.183 126.441   1
   0   7  -9 1378.26 172.705   1
   0  -7  -9 1558.22 93.5442   3
   0   7   9 1580.80 151.725   1
   0  -7   9 1604.67 172.953   3
   0  -7  -9 1585.33 96.3636   5
   0  -7 -10 3950.89 116.270   3
   0   7 -10 4208.34 303.260   1
   0   7  10 3603.08 243.094   1
   0  -7 -10 4119.39 159.397   5
   0   7  11 3334.58 243.891   1
   0  -7 -11 3387.73 151.061   5
   0   7 -11 2949.62 266.207   1
   0  -7 -12 478.182 62.2685   5
   0  -7 -12 450.476 129.108   4
   0   7 -12 493.157 137.650   1
   0  -7 -13 1042.28 185.610   4
   0   7 -13 1032.69 188.915   1
   0  -7 -14 1321.90 206.666   4
   0   7 -14 1514.53 232.218   1
   0   7 -15 605.242 160.842   1
   0  -7 -15 555.904 153.476   4
   0  -7 -16 129.990 102.430   4
   0   7 -16 187.097 127.252   1
   0   7 -17 815.337 194.736   1
   0  -8   0 33525.5 673.253   3
   0   8   0 34163.0 449.574   1
   0  -8   0 34982.3 513.063   2
   0  -8   1 3405.68 162.038   2
   0  -8  -1 3576.46 219.200   3
   0  -8  -1 3852.26 177.132   2
   0   8   1 3453.38 136.035   1
   0   8   1 3457.03 172.435   5
   0  -8   1 3720.74 231.000   3
   0   8  -1 3395.25 154.639   1
   0   8  -2 6667.59 221.372   2
   0  -8  -2 7317.48 303.587   3
   0  -8  -2 7891.61 259.900   2
   0   8   2 7437.94 234.206   5
   0   8  -2 7523.10 248.158   1
   0  -8   2 7775.30 342.688   3
   0  -8  -3 1522.45 140.069   3
   0   8   3 1155.82 90.5413   5
   0  -8  -3 1485.91 123.228   2
   0   8   3 1254.91 88.7506   1
   0   8  -3 1335.07 103.708   2
   0   8  -3 1284.94 116.324   1
   0  -8   3 1290.89 110.954   1
   0  -8   3 1508.49 158.471   3
   0   8  -4 87.3075 36.0242   2
   0   8   4 107.425 35.8972   5
   0   8  -4 139.068 62.1815   1
   0  -8   4 204.252 85.3217   3
   0   8   4 81.3141 40.5032   1
   0  -8   4 67.0822 36.4147   1
   0  -8  -4 134.679 59.8869   3
   0   8   5 2556.22 122.136   5
   0  -8  -5 2778.67 174.344   3
   0   8  -5 2678.96 156.611   2
   0  -8   5 2736.68 185.692   1
   0   8  -5 2582.65 219.057   3
   0  -8   5 3123.66 235.588   3
   0   8   5 2669.73 150.158   1
   0   8  -6 2681.34 223.028   3
   0  -8  -6 2397.61 158.184   3
   0   8   6 2414.09 155.887   1
   0  -8   6 2748.75 224.681   3
   0  -8   6 2946.65 237.914   4
   0   8   6 2562.46 117.728   5
   0   8  -6 2924.36 208.260   1
   0  -8   6 2629.54 194.713   1
   0   8  -6 2369.70 157.766   2
   0  -8   7 3364.28 232.764   1
   0  -8  -7 3110.60 171.772   3
   0   8  -7 2969.02 183.974   2
   0   8  -7 3101.07 223.537   1
   0   8   7 3214.88 189.284   1
   0   8   8 1030.90 118.136   1
   0  -8  -8 1121.39 81.0947   5
   0  -8  -8 1152.03 100.559   3
   0   8  -8 1089.57 149.827   1
   0   8   9 3540.61 225.526   1
   0   8  -9 3743.77 279.652   1
   0  -8  -9 4118.59 151.760   5
   0  -8  -9 4063.25 174.909   3
   0  -8 -10 3438.60 142.914   3
   0   8  10 3112.88 222.206   1
   0  -8 -10 3680.20 148.585   5
   0   8 -10 3487.00 284.209   1
   0   8  11 349.326 83.7152   1
   0   8 -11 345.302 114.828   1
   0  -8 -11 354.566 32.7340   3
   0  -8 -11 333.369 48.7537   5
   0   8 -12 2383.13 260.521   1
   0  -8 -13 253.811 107.022   4
   0   8 -13 341.825 129.943   1
   0   8 -14 1151.32 206.419   1
   0  -8 -14 1152.55 195.918   4
   0   8 -15 781.253 175.035   1
   0  -8 -15 574.131 153.676   4
   0   8 -16 616.071 172.590   1
   0  -8 -16 141.054 99.9914   4
   0   9   0-87.8578 107.062   3
   0   9   0 12.3210 24.2542   1
   0  -9   0 6.82960 41.3744   2
   0  -9  -1 604.905 80.4177   2
   0   9   1 524.625 106.964   3
   0  -9   1 730.735 117.567   3
   0   9   1 683.909 93.1756   5
   0  -9   1 666.944 83.5870   2
   0   9   1 505.270 55.5716   1
   0   9  -1 555.625 66.9824   1
   0  -9  -1 714.322 115.053   3
   0   9  -2-17.2497 29.0270   2
   0   9   2-1.97521 20.4911   1
   0  -9  -2 14.6038 37.9498   2
   0  -9   2 82.3193 68.3579   3
   0   9   2 16.5740 38.6011   5
   0  -9  -2 90.1255 68.9052   3
   0   9  -2-12.7335 33.9892   1
   0   9   3 2867.35 134.976   1
   0  -9   3 3613.40 253.184   3
   0   9  -3 3041.30 239.537   3
   0   9  -3 2911.34 157.382   2
   0   9   3 2972.02 153.163   5
   0   9  -3 3185.16 182.223   1
   0  -9  -3 3099.09 210.595   3
   0  -9  -4 526.875 99.1411   3
   0   9  -4 362.286 62.8234   2
   0   9   4 466.203 66.5128   1
   0  -9   4 400.982 70.8338   1
   0   9  -4 303.650 109.311   3
   0   9   4 477.551 66.0476   5
   0   9  -5 2761.26 236.043   3
   0  -9   5 2872.22 195.141   1
   0   9   5 2710.23 130.938   5
   0  -9  -5 2747.53 187.915   3
   0   9  -5 2519.04 157.940   2
   0   9   5 2731.57 151.877   1
   0  -9   6 1293.70 140.896   1
   0   9  -6 1472.36 153.742   1
   0   9   6 1066.97 80.8117   5
   0  -9  -6 1053.50 114.614   3
   0   9   6 1175.24 111.129   1
   0   9  -6 1152.69 114.347   2
   0  -9   7 72.9780 43.8825   1
   0  -9  -7 35.7428 45.4988   3
   0   9  -7 59.4679 42.2883   2
   0   9   7 71.6123 46.9292   1
   0   9  -7-71.1111 100.266   1
   0   9  -8 343.067 104.470   1
   0  -9  -8 316.735 64.6381   3
   0   9  -8 373.835 77.1122   2
   0   9   8 329.379 73.9135   1
   0  -9  -9 1729.71 128.173   3
   0   9  -9 1790.63 161.314   2
   0   9  -9 1904.85 206.513   1
   0   9   9 1791.28 160.133   1
   0   9  10 462.357 88.7288   1
   0   9 -10 418.978 116.691   1
   0  -9 -10 633.002 71.5904   3
   0   9  11 51.3776 44.7941   1
   0   9 -11 86.1861 84.2045   1
   0   9 -12 112.620 87.2055   1
   0   9 -13 1554.46 223.552   1
   0   9 -14 26.6003 83.7431   1
   0  -9 -14 57.6505 73.7364   4
   0  -9 -15 397.697 133.144   4
   0   9 -15 552.471 161.379   1
   0   9 -16 345.800 150.537   1
   0 -10   0 1565.66 173.863   3
   0  10   0 1651.01 194.308   3
   0 -10   0 1746.57 133.724   2
   0  10   0 1572.96 109.664   1
   0  10  -1 101.871 103.388   3
   0  10  -1 261.545 52.8640   1
   0 -10  -1 397.619 98.1708   3
   0  10   1 308.275 47.3197   1
   0  10   1 268.285 74.0881   5
   0 -10   1 255.573 62.0269   2
   0  10  -2 5520.46 233.049   1
   0  10  -2 5012.14 215.144   2
   0 -10  -2 5755.39 305.562   3
   0  10   2 5417.33 229.735   5
   0  10   2 5536.52 181.911   1
   0  10  -2 5331.90 322.723   3
   0  10   3 8.66110 21.1673   1
   0  10   3-27.0876 37.2597   1
   0  10  -3-28.4506 34.5095   2
   0  10   3-45.4781 52.0170   5
   0  10  -3 128.135 55.3622   1
   0 -10  -3 127.436 67.0903   3
   0  10  -4 41.1832 110.263   3
   0 -10  -4 309.719 76.9918   2
   0  10   4 267.318 55.5333   1
   0  10   4 265.657 56.1949   5
   0 -10  -4 237.872 70.8540   3
   0  10  -4 256.198 60.1348   2
   0  10   5 285.738 52.0549   5
   0  10  -5 293.885 62.0310   2
   0 -10  -5 222.519 65.7100   3
   0 -10   5 255.358 65.6188   1
   0  10   5 309.707 62.8659   1
   0  10  -5 503.392 103.852   1
   0  10  -6 569.423 109.587   1
   0  10   6 637.707 68.8795   5
   0 -10  -6 547.860 95.9474   3
   0  10   6 743.327 91.6780   1
   0 -10   6 657.654 104.246   1
   0  10  -6 519.066 80.7202   2
   0  10   7 863.213 101.473   1
   0 -10  -7 713.615 103.644   3
   0  10  -7 654.456 92.5745   2
   0  10  -7 655.466 118.502   1
   0  10  -8 1057.78 123.270   2
   0 -10  -8 996.276 114.051   3
   0  10  -8 1008.18 145.448   1
   0  10   8 1135.64 119.887   1
   0  10   9-4.38832 41.6461   1
   0  10  -9-91.6971 87.2453   1
   0 -10  -9 39.5071 35.5604   3
   0  10 -10 826.840 155.425   1
   0  10  10 615.166 99.6233   1
   0  10 -11 91.3962 93.9925   1
   0  10 -12 1601.95 223.107   1
   0  10 -13-23.1377 94.2132   1
   0  10 -14 134.520 118.390   1
   0 -10 -14 175.447 104.358   4
   0 -10 -15-54.7861 86.3150   4
   0  10 -15-27.6133 81.9496   1
   0  11   0-4.97182 34.4843   1
   0  11   0 133.099 72.7661   5
   0  11   1 2647.58 136.605   1
   0  11   1 2333.63 169.579   5
   0  11  -1 2539.53 154.590   1
   0  11   2 125.272 34.1488   1
   0  11  -2 77.7504 51.1369   1
   0  11   2 49.8814 47.4481   5
   0 -11  -3 3039.86 198.687   2
   0  11   3 2739.63 141.872   1
   0  11   3 2853.03 169.502   5
   0  11   3 3067.77 138.452   1
   0  11  -3 2600.34 167.623   2
   0  11  -4 154.471 47.1467   2
   0 -11  -4 79.3037 55.6465   3
   0  11   4 111.073 40.3255   1
   0 -11  -4 89.9748 56.3766   2
   0  11   4 64.9133 41.0887   5
   0  11   5 2220.98 136.007   5
   0  11  -5 2619.86 200.168   1
   0 -11  -5 2119.27 191.353   3
   0  11  -5 1889.61 147.687   2
   0  11   5 2146.95 135.450   1
   0 -11  -5 2157.00 181.864   2
   0  11   6 5905.27 231.522   1
   0 -11   6 5752.83 307.712   1
   0  11  -6 5323.65 253.307   2
   0  11  -6 6150.98 319.719   1
   0  11   6 6106.70 210.539   5
   0 -11  -6 5143.92 289.313   3
   0 -11  -7 324.853 75.9036   3
   0  11   7 328.984 61.9068   1
   0  11  -7 333.194 70.4809   2
   0  11  -7 217.992 76.3331   1
   0 -11  -8 244.393 61.9006   3
   0  11  -8 300.662 100.673   1
   0  11  -8 178.427 55.4875   2
   0  11   8 285.790 63.1989   1
   0  11  -9 1139.41 171.447   1
   0  11 -10 1050.49 174.074   1
   0  11 -11-3.45370 77.9993   1
   0  11 -12 84.8014 84.8458   1
   0  11 -13 1045.28 192.065   1
   0  11 -14 9.92939 90.2015   1
   0  11 -15 1546.40 258.016   1
   0  12   0 3289.31 168.825   1
   0  12   0 3264.91 216.716   5
   0 -12  -1-77.3956 56.5283   2
   0  12   1 70.6348 56.6127   5
   0  12   1 23.5629 26.7508   1
   0  12  -1 39.4993 36.6149   1
   0  12   2 1476.89 99.1808   1
   0  12   2 1393.51 134.350   5
   0 -12  -2 1574.43 145.528   2
   0  12   3-63.1200 54.1112   5
   0  12   3 21.3726 18.2221   1
   0  12   3-36.4406 32.5574   1
   0 -12  -4 3572.47 226.137   2
   0  12  -4 3819.02 229.907   1
   0  12  -4 3246.90 195.969   2
   0  12   4 3447.51 147.172   1
   0  12   4 3299.36 182.304   5
   0  12   4 3202.32 154.640   1
   0  12   5 416.960 63.2302   1
   0 -12  -5 294.114 73.8566   2
   0  12   5 364.598 61.3718   5
   0  12  -5 319.732 63.3612   2
   0  12  -5 284.324 84.3462   1
   0  12   6 298.581 52.3212   5
   0 -12  -6 279.065 78.6580   2
   0  12  -6 233.264 58.2290   2
   0  12   6 323.125 58.3318   1
   0  12  -6 156.958 67.0576   1
   0  12   7 246.028 46.4322   5
   0  12  -7 250.032 64.6035   2
   0  12  -7 209.625 84.7443   1
   0  12  -8 281.706 92.5816   1
   0  12  -9 714.253 141.106   1
   0  12 -10-32.6557 79.8699   1
   0  12 -11 217.759 107.356   1
   0  12 -12 1776.72 241.563   1
   0  12 -13 168.903 106.068   1
   0  12 -14 49.9902 98.5087   1
   0 -13   0 55.4018 45.3170   2
   0  13   0 23.1592 32.7724   1
   0  13   0 51.1992 59.8036   5
   0 -13  -1 2201.31 172.314   2
   0  13   1 2123.71 126.852   1
   0  13  -1 2097.57 147.259   1
   0  13   1 2112.82 175.610   5
   0  13  -1 2029.02 186.371   5
   0 -13  -2 97.9739 48.2764   2
   0  13   2 86.5928 29.0880   1
   0  13   2 76.3777 47.7588   5
   0 -13  -3 59.5927 41.5005   2
   0  13   3-1.30190 39.2320   5
   0  13   3 68.3416 24.6141   1
   0 -13  -4 818.642 117.190   2
   0  13   4 826.783 97.3498   5
   0  13   4 789.329 69.2770   1
   0  13  -4 877.649 116.813   1
   0  13  -5-53.5907 36.7138   2
   0 -13  -5-37.7862 47.9742   2
   0  13  -5-10.9406 64.9356   1
   0  13   5 2.51552 14.2661   1
   0  13   5 54.9210 32.7351   5
   0 -13  -6 170.738 65.5500   2
   0  13  -6 111.006 57.5061   1
   0  13   6 132.560 39.4573   5
   0  13  -7-39.5486 73.0427   1
   0 -13  -7-30.6422 54.5849   2
   0 -13  -8 36.4885 53.9227   2
   0  13  -8 52.3953 71.5780   1
   0  13  -9 681.172 140.030   1
   0  13 -10 216.084 96.1534   1
   0  13 -11 138.464 92.1247   1
   0  13 -12 39.5710 86.5063   1
   0  13 -13 194.873 115.385   1
   0  13 -14 247.326 135.793   1
   0 -14   0 1177.81 130.415   2
   0  14   0 1216.43 144.096   5
   0  14   0 1221.53 104.298   1
   0  14  -1 292.816 84.2822   5
   0  14   1 227.539 45.7900   1
   0 -14  -1 230.112 69.4282   2
   0  14  -1 298.494 63.6096   1
   0  14   1 221.255 71.5114   5
   0  14   2 409.313 82.3828   5
   0  14  -2 323.017 95.8977   5
   0 -14  -2 348.391 79.4746   2
   0 -14  -3 104.394 59.4959   2
   0  14  -3 68.5230 48.1773   1
   0  14   3 176.756 57.4922   5
   0  14  -4 315.901 71.7943   1
   0  14   4 461.581 81.0715   5
   0 -14  -4 522.762 100.683   2
   0  14  -5-23.1978 56.9640   1
   0 -14  -5 48.8625 46.8771   2
   0  14   5 39.0279 32.2752   5
   0  14  -6-22.0837 56.1024   1
   0 -14  -6-8.04791 49.4928   2
   0 -14  -7 401.659 100.970   2
   0  14  -7 295.048 89.5768   1
   0 -14  -8 980.948 152.210   2
   0  14  -8 1014.93 161.311   1
   0 -14  -9 695.869 131.891   2
   0  14  -9 627.432 139.447   1
   0 -14 -10 275.397 96.1892   2
   0  14 -10 297.110 111.539   1
   0  14 -11 936.998 185.421   1
   0  14 -12 260.348 119.980   1
   0  14 -13 70.5152 106.878   1
   0  15   0 7.11519 49.3669   5
   0 -15   0 25.7869 46.3712   2
   0  15   1-1.63313 48.0830   5
   0 -15  -1 40.2155 49.6560   2
   0  15  -1-2.40243 48.5718   5
   0 -15  -2 9.96264 42.4726   2
   0  15   2 22.8458 40.4753   5
   0  15  -2 141.619 75.7245   5
   0 -15  -3-34.1865 54.0584   2
   0  15  -3 78.8741 77.2386   5
   0  15   3 18.8372 33.4478   5
   0  15   4 1220.67 127.639   5
   0 -15  -4 920.723 130.292   2
   0 -15  -5 53.6468 43.6659   2
   0  15  -5 14.2767 43.2947   1
   0 -15  -6 941.674 140.932   2
   0  15  -6 757.174 125.769   1
   0 -15  -7 171.034 71.0618   2
   0  15  -7 42.6545 57.5648   1
   0 -15  -8 148.890 74.3663   2
   0  15  -8 192.321 86.3404   1
   0 -15  -9-9.03342 56.4116   2
   0  15  -9 80.4369 86.7529   1
   0 -15 -10 154.075 80.9974   2
   0  15 -10 149.408 99.2165   1
   0 -15 -11-1.09168 53.6386   2
   0  15 -11 187.549 103.707   1
   0 -15 -12 203.495 86.2508   2
   0  15 -12 208.091 117.807   1
   0  16   0 161.993 75.0120   5
   0  16  -1-9.76608 52.1937   5
   0  16   1-21.3636 49.8939   5
   0  16   2-21.6770 44.2224   5
   0 -16  -2-28.8165 45.0326   2
   0  16  -2 113.467 75.7392   5
   0  16  -3 1190.19 172.178   5
   0 -16  -3 1123.26 143.328   2
   0  16  -4 177.920 94.1378   5
   0 -16  -4 60.6778 48.2800   2
   0 -16  -5 172.174 72.8133   2
   0 -16  -6 10.9008 43.9023   2
   0 -16  -7 402.263 100.796   2
   0 -16  -8-27.5862 54.3019   2
   0 -16  -9 812.566 148.559   2
   0  17   0-56.2230 60.6076   5
   0  17   1 63.0649 59.8164   5
   0  17  -1 72.0705 64.8509   5
   0  17  -2 61.5852 65.2673   5
   0  17  -3 139.811 75.2723   5
   0  17  -4 349.098 110.331   5
   0  17  -5 177.462 94.7542   5
   0  18  -1 196.712 84.8708   5
   0  18  -2 107.140 80.2108   5
   0  18  -3 139.442 86.5303   5
   0  18  -4 38.2281 67.3081   5
   0  18  -5 112.391 86.4386   5
   1   0 -19-137.150 104.042   1
   1   0 -18 140.051 94.1163   4
   1   0 -18-6.10222 106.076   1
   1   0 -17-14.8469 101.632   1
   1   0 -17 73.7606 88.3966   4
   1   0 -16 1884.78 252.492   1
   1   0 -16 2076.60 254.102   4
   1   0 -15 21.0242 87.2199   1
   1   0 -15 28.2926 59.1624   4
   1   0 -14 6631.91 411.450   4
   1   0 -14 6215.96 407.015   1
   1   0 -13 186.967 112.732   1
   1   0 -13 0.22311 71.1060   4
   1   0 -12 1882.96 217.933   1
  -1   0  12 1725.76 76.9929   3
   1   0 -12 1819.12 205.354   4
   1   0 -11-138.184 99.1852   4
  -1   0  11-38.5842 25.3761   3
   1   0 -11 55.7301 108.831   1
  -1   0  10 222.064 70.4445   1
  -1   0  10 392.428 44.7584   3
   1   0 -10 364.355 96.4663   4
  -1   0   9-76.2319 62.0209   1
  -1   0   9 67.8643 28.7069   3
   1   0  -9 3.87640 67.0727   4
   1   0  -8 528.940 96.9273   4
  -1   0   8 516.154 51.3866   3
  -1   0   8 450.572 89.0900   1
  -1   0   7 6.78816 46.2304   1
  -1   0   7-16.5231 26.6405   3
   1   0  -7-34.8533 58.6863   4
   1   0  -6 43.9941 49.6609   4
  -1   0   6 33.3182 41.1304   1
   1   0  -5 7.62450 46.8785   4
  -1   0   5 67.1477 55.3757   1
   1   0  -4 8475.76 231.104   4
  -1   0   4 8074.04 241.167   1
  -1   0   3 93.9496 50.3661   1
   1   0  -3 7.55721 34.0041   4
  -1   0   2 5522.31 148.540   1
  -1   0  -1 19.9098 13.8092   4
   1   0   2 5563.24 149.553   1
  -1   0  -2 5870.60 146.853   4
  -1   0  -2 5776.87 126.888   3
   1   0   3-30.9476 26.6929   1
  -1   0  -3 48.2401 41.7322   4
  -1   0  -3-0.02890 21.3779   3
   1   0   3-1.98502 17.8514   3
  -1   0  -4 9107.80 169.001   3
  -1   0  -4 8505.57 245.917   4
   1   0   4 8529.67 172.543   3
   1   0   4 8578.35 241.584   1
   1   0   5 0.16331 31.3832   1
  -1   0  -5-28.7437 42.4451   4
   1   0   5 1.49714 15.6382   3
  -1   0  -5-63.8912 30.2649   3
   1   0   6 60.4236 20.8528   3
  -1   0  -6-41.5842 71.4853   1
  -1   0  -6 116.306 61.3780   4
  -1   0  -6 80.6356 29.7068   3
   1   0   6 43.3982 35.1143   1
  -1   0  -7 41.9132 61.7414   4
  -1   0  -7-34.8337 61.8696   1
   1   0   7-19.7670 35.2555   1
  -1   0  -7 133.677 35.9941   3
   1   0   7-4.73806 16.3406   3
  -1   0  -8 2593.04 200.380   4
  -1   0  -8 2572.53 196.608   1
   1   0   8 2452.10 103.510   3
  -1   0  -8 2633.82 104.195   3
   1   0   8 2500.73 185.856   1
  -1   0  -9 40.3506 78.6914   4
   1   0   9-7.58667 42.7140   1
  -1   0  -9-12.6286 26.4204   3
   1   0   9-5.54649 15.7898   3
  -1   0  -9 4.63854 84.3398   1
  -1   0 -10 1013.59 155.082   1
   1   0  10 946.818 65.7583   3
   1   0  10 980.981 134.068   1
  -1   0 -10 1111.89 155.559   4
  -1   0 -11 40.0067 79.0300   4
   1   0  11 11.2383 12.9474   3
  -1   0 -11 20.5782 84.9789   1
   1   0  12 30.9187 14.6451   3
  -1   0 -12 213.582 114.188   1
  -1   0 -12 134.778 91.5161   4
  -1   0 -13-3.81914 54.0621   4
  -1   0 -13 67.6087 95.8284   1
  -1   0 -14 4033.61 330.509   4
  -1   0 -14 4257.18 342.137   1
  -1   0 -15-23.1238 71.2150   4
  -1   0 -15 131.180 98.5620   1
  -1   0 -16 1910.16 255.135   1
  -1   0 -16 1871.87 246.876   4
  -1   0 -17-48.6142 72.9413   4
  -1   0 -17 95.6352 105.958   1
  -1   0 -18 117.108 93.5251   4
  -1   0 -18 276.235 135.420   1
   1  -1 -19-74.0077 95.1841   1
   1   1 -18 340.742 136.839   1
   1   1 -18 289.273 122.106   4
   1  -1 -18 173.934 112.978   1
   1  -1 -18 290.050 123.983   4
   1  -1 -17 1203.46 217.269   1
   1  -1 -17 1086.91 195.890   4
   1   1 -17 1273.59 221.681   1
   1   1 -17 1109.71 196.561   4
   1   1 -16 163.423 115.405   1
   1  -1 -16 194.702 123.181   1
   1  -1 -16 23.8537 76.2992   4
   1   1 -16 12.6319 71.1521   4
   1   1 -15 312.820 117.893   4
   1  -1 -15 291.421 104.499   4
   1   1 -15 343.029 127.688   1
   1  -1 -15 356.165 140.005   1
   1  -1 -14 39.2389 75.1575   4
  -1  -1  14 93.5326 24.1213   3
   1   1 -14 343.098 126.363   1
   1   1 -14 126.885 77.1500   4
   1  -1 -14 231.249 126.781   1
   1  -1 -13 70.4847 74.7657   4
   1   1 -13 218.111 131.202   1
  -1  -1  13 160.922 37.2670   3
   1  -1 -13 267.245 133.438   1
   1   1 -13 82.0864 82.4842   4
  -1  -1  12 1868.55 110.480   3
   1  -1 -12 1937.77 213.677   4
   1  -1 -12 1790.19 218.344   1
   1   1 -12 2390.59 250.607   1
   1   1 -12 2131.85 218.365   4
   1   1 -11 5237.92 316.401   4
   1  -1 -11 5300.25 327.901   1
   1  -1 -11 5280.27 322.873   4
   1   1 -11 5364.36 334.375   1
  -1  -1  11 4990.58 177.808   3
  -1  -1  10 414.159 60.4648   3
  -1  -1  10 371.916 87.8687   4
   1  -1 -10 315.437 88.8400   4
   1  -1 -10 330.904 117.546   1
  -1   1  10 257.332 74.2219   1
   1   1 -10 333.081 114.461   1
  -1  -1  10 418.126 92.1688   1
   1   1 -10 191.220 76.4961   4
  -1  -1   9 443.681 90.7957   4
  -1  -1   9 357.645 79.6928   1
   1   1  -9 354.505 86.4215   4
  -1  -1   9 470.137 59.1051   3
   1  -1  -9 498.786 107.469   4
  -1   1   9 433.668 88.6876   1
  -1   1   9 416.165 29.7103   3
   1  -1  -9 621.196 128.867   1
   1   1  -8 311.901 81.0315   4
  -1   1   8 194.246 24.5502   3
  -1  -1   8 141.052 49.1889   1
  -1   1   8 212.917 23.2105   3
  -1   1   8 173.693 57.7902   1
   1  -1  -8 232.978 69.2831   4
  -1  -1   8 164.587 43.1713   3
  -1  -1   7 19790.4 480.471   1
  -1   1   7 19621.8 481.348   1
  -1  -1   7 17092.8 306.641   3
   1   1  -7 18918.8 457.100   4
  -1   1   7 18224.3 203.550   3
   1  -1  -7 17882.4 453.121   4
  -1   1   6 77.9682 17.2610   3
  -1  -1   6 27.5534 28.4155   3
  -1   1   6 76.8034 53.9550   1
  -1  -1   6-24.2603 54.4647   1
   1  -1  -6 90.9659 61.4039   4
   1   1  -6 145.556 57.6018   4
  -1   1   5 5775.72 115.536   3
  -1  -1   5 5652.61 223.448   1
  -1   1   5 5785.26 223.817   1
   1  -1  -5 5849.30 222.020   4
   1   1  -5 5598.81 211.043   4
  -1  -1   4 7296.86 229.003   1
   1   1  -4 7547.28 215.711   4
  -1   1   4 7464.89 229.767   1
  -1   1   4 7176.74 133.241   3
   1   1  -3 22608.1 315.289   4
   1  -1  -3 23358.4 239.596   3
  -1   1   3 21998.7 345.655   1
  -1  -1   3 22344.9 347.797   1
  -1  -1   2 3884.00 123.113   1
   1  -1  -2 3620.84 99.1137   3
  -1  -1   1 36267.8 299.606   1
   1   1   1 25007.3 258.997   5
  -1  -1  -2 11771.9 212.773   4
  -1   1  -2 11494.4 221.591   4
  -1  -1  -2 11645.5 194.066   1
   1  -1   2 11251.5 205.254   3
   1  -1   2 11083.3 227.187   1
   1   1   2 11195.9 192.805   1
  -1  -1  -2 11297.8 175.731   3
  -1   1  -3 2245.35 93.8445   3
   1   1   3 2166.80 104.037   1
   1  -1   3 2315.69 100.385   3
  -1  -1  -3 2807.51 129.923   4
  -1  -1  -3 2592.92 82.0385   3
   1  -1   3 2421.73 123.275   1
  -1   1  -3 2361.34 121.167   4
  -1  -1  -3 2651.30 118.960   1
  -1  -1  -4 14393.2 319.708   4
  -1   1  -4 13589.6 313.000   4
   1  -1   4 13616.1 247.819   3
  -1  -1  -4 14177.6 300.680   1
   1  -1   4 13773.7 317.969   1
  -1   1  -4 13948.1 246.126   3
   1   1   4 13866.0 296.260   1
  -1  -1  -4 14228.5 189.472   3
   1   1   5 449.754 64.1721   1
  -1  -1  -5 341.291 59.8716   1
   1  -1   5 431.582 49.1517   3
   1  -1   5 402.784 61.2652   1
  -1   1  -5 537.143 57.1959   3
  -1  -1  -5 469.178 75.8893   4
  -1   1  -5 364.507 67.9658   4
  -1  -1  -5 428.830 34.8742   3
  -1  -1  -6 22.4189 49.6975   4
   1  -1   6 2.05836 37.4576   1
  -1   1  -6 164.048 46.8497   3
   1   1   6 3.24404 29.6688   1
   1  -1   6 17.2103 18.9456   3
  -1  -1  -6-24.2496 63.3807   1
  -1   1  -6-10.4707 46.9962   4
  -1  -1  -6-8.41240 19.3841   3
  -1  -1  -7 1336.40 133.429   1
  -1   1  -7 1401.77 92.6265   3
  -1  -1  -7 1383.47 61.0650   3
   1  -1   7 1297.94 129.410   1
   1  -1   7 1307.16 88.9090   3
  -1  -1  -7 1361.75 135.750   4
  -1   1  -7 1173.23 129.378   4
   1   1   7 1347.32 125.623   1
  -1  -1  -8 893.633 48.5056   3
   1   1   8 926.939 112.630   1
  -1   1  -8 921.168 123.528   4
   1  -1   8 840.981 111.523   1
  -1   1  -8 1028.58 82.5013   3
  -1  -1  -8 867.000 123.745   1
  -1  -1  -8 947.462 125.549   4
   1  -1   8 925.003 76.4276   3
  -1   1  -9 614.772 118.789   1
   1  -1   9 640.008 66.7370   3
  -1   1  -9 654.975 69.0601   3
  -1  -1  -9 821.706 127.804   4
  -1  -1  -9 802.974 136.227   1
   1   1   9 673.659 106.090   1
   1  -1   9 737.550 114.527   1
  -1   1  -9 640.705 116.578   4
  -1   1 -10-75.1118 48.4275   3
  -1  -1 -10 118.045 92.0981   1
  -1   1 -10-8.58892 61.7479   4
  -1   1 -10-13.6825 83.2674   1
   1  -1  10-0.70450 49.3762   1
   1   1  10-38.3288 48.1343   1
   1  -1  10 53.5037 62.2452   4
   1  -1  10 16.2179 24.7855   3
  -1  -1 -10 0.35110 72.4341   4
   1  -1  11 4411.44 170.777   3
  -1   1 -11 4803.81 318.815   1
  -1   1 -11 4687.71 309.255   4
  -1  -1 -11 4703.52 309.993   1
  -1  -1 -11 4538.98 307.424   4
   1  -1  12 1911.68 112.682   3
  -1   1 -12 2118.46 234.689   1
  -1  -1 -12 1565.64 200.059   4
  -1  -1 -12 1959.82 227.168   1
  -1   1 -12 1887.06 218.832   4
  -1   1 -13 3142.30 288.018   1
  -1  -1 -13 3367.95 286.471   1
  -1   1 -13 3183.10 281.534   4
   1  -1  13 3073.15 138.084   3
  -1  -1 -13 3004.69 276.160   4
  -1   1 -14 196.639 111.903   1
  -1  -1 -14 82.0772 95.5994   4
  -1   1 -14 50.4929 84.4379   4
  -1   1 -15-36.5133 76.0537   4
  -1  -1 -15 131.214 110.016   1
  -1  -1 -15 22.5892 63.1740   4
  -1   1 -15-27.2386 82.5178   1
  -1  -1 -16 3.73232 66.6233   4
  -1  -1 -16 66.7775 96.9784   1
  -1   1 -16 82.2571 97.6517   1
  -1   1 -16-61.1920 81.0971   4
  -1  -1 -17 134.705 113.888   1
  -1   1 -17-19.4306 65.2840   4
  -1   1 -17 115.195 110.057   1
  -1  -1 -17-13.1257 68.5383   4
  -1  -1 -18 397.628 132.976   4
  -1  -1 -18 283.824 141.503   1
  -1   1 -18 451.565 144.019   4
  -1   1 -18 445.143 152.630   1
   1  -2 -19-107.856 102.427   1
   1  -2 -18 349.159 134.736   1
   1   2 -18 233.884 107.680   4
   1  -2 -18 229.545 104.305   4
   1   2 -18 287.907 142.559   1
   1   2 -17 231.261 109.487   4
   1  -2 -17 234.709 109.177   4
   1   2 -17 80.7493 91.5633   1
   1  -2 -17 65.4805 89.3032   1
   1  -2 -16 507.598 148.795   1
   1   2 -16 679.803 176.321   1
   1  -2 -16 279.152 118.468   4
   1   2 -16 441.597 129.690   4
   1  -2 -15 213.647 96.9361   4
   1   2 -15 100.312 79.0707   4
   1   2 -15 315.841 134.617   1
   1  -2 -15 162.716 104.162   1
   1   2 -14 1811.76 222.395   4
   1  -2 -14 1732.77 218.493   4
  -1  -2  14 1764.18 123.879   3
   1   2 -14 1945.73 237.729   1
   1  -2 -14 2048.51 242.922   1
   1   2 -13 132.103 118.608   1
  -1  -2  13-14.7783 37.2142   3
   1   2 -13 86.4419 91.3428   4
   1  -2 -13 70.7643 74.7650   4
   1  -2 -13 75.8293 101.170   1
   1  -2 -12 303.343 112.351   1
   1   2 -12 256.224 97.6355   4
  -1  -2  12 248.613 53.7206   3
   1  -2 -12 263.766 102.200   4
  -1  -2  11 1869.35 129.505   3
   1  -2 -11 2083.78 215.845   1
   1   2 -11 2166.91 228.563   1
   1  -2 -11 1613.16 183.853   4
   1   2 -11 1778.21 186.834   4
  -1  -2  10 3514.28 173.551   3
  -1  -2  10 3721.41 257.249   1
   1  -2 -10 3769.63 266.454   1
  -1  -2  10 3651.08 252.989   4
   1   2 -10 3549.51 249.394   4
  -1   2  10 3996.11 262.507   1
   1  -2 -10 3881.48 262.930   4
   1   2  -9 215.481 69.8733   4
  -1  -2   9 186.863 58.1297   4
  -1   2   9 170.654 68.0254   1
  -1  -2   9 213.583 51.8428   3
  -1  -2   9 316.195 88.8416   1
   1  -2  -9 187.595 87.0328   4
   1  -2  -9 160.820 90.8244   1
   1  -2  -8 200.836 89.9091   1
  -1   2   8 132.694 55.5687   1
  -1  -2   8 334.101 79.0493   1
   1  -2  -8 212.666 69.6693   4
   1   2  -8 78.3948 58.7082   4
  -1  -2   8 131.150 49.1314   3
   1   2  -7 292.494 74.1540   4
   1  -2  -7 194.327 78.5886   1
  -1  -2   7 188.800 58.1240   1
  -1   2   7 333.909 75.5348   1
   1  -2  -7 327.676 85.7480   4
  -1  -2   7 279.228 54.9018   3
   1   2  -6 1248.73 115.374   4
   1  -2  -6 1246.40 122.011   1
  -1   2   6 1191.05 120.241   1
  -1   2   6 1221.88 50.1900   3
  -1  -2   6 1200.31 91.5941   3
  -1  -2   6 1144.92 111.702   1
   1   2  -5 680.015 82.2123   4
  -1   2   5 689.649 41.9417   3
   1  -2  -5 527.449 78.2467   1
  -1  -2   5 607.815 74.1520   1
  -1   2   5 799.578 91.2947   1
   1  -2  -5 642.721 41.4462   3
  -1  -2   5 551.175 65.7967   3
  -1   2   4 4856.43 115.452   3
  -1  -2   4 4885.46 186.426   1
  -1  -2   4 4986.18 182.612   4
  -1   2   4 5140.35 192.377   1
   1   2  -4 4945.95 180.841   4
   1  -2  -4 4884.16 116.497   3
  -1   2   3 17277.8 313.607   1
  -1   2   3 18113.2 235.930   3
  -1  -2   3 17592.1 307.493   1
  -1  -2   3 17828.6 299.592   4
   1  -2  -3 17661.7 234.470   3
   1   2  -3 18109.0 298.271   4
   1  -2  -2 43.7487 21.7606   3
  -1  -2   2 59.4299 26.3827   4
  -1  -2   2 76.7253 34.0974   1
   1   2  -2 126.665 38.3820   2
   1  -2  -1 85.6250 26.7273   3
  -1  -2   1 134.563 27.5068   1
   1   2  -1 146.140 38.9240   5
   1   2  -1 68.2735 26.2123   2
   1   2   0 25410.0 285.402   5
   1   2   0 24579.6 294.133   2
   1  -2   0 24093.8 314.746   3
   1  -2   1 13.5402 24.5507   3
   1   2   1 26.0472 21.0487   5
   1   2   2 16640.7 211.580   1
   1   2   2 16810.6 239.156   5
   1  -2   2 16600.4 298.156   1
  -1  -2  -2 17058.6 213.038   1
   1  -2   2 16731.0 289.537   3
  -1  -2  -3 9568.05 200.516   1
   1   2   3 9056.69 195.580   1
  -1   2  -3 9355.41 226.541   3
   1  -2   3 9411.98 250.805   1
   1  -2   3 9029.84 222.584   3
   1  -2   4 71.4942 31.8752   1
  -1  -2  -4 52.9895 23.8794   5
  -1  -2  -4 8.14283 47.1297   1
  -1   2  -4 123.116 52.5529   3
  -1   2  -4 71.3334 48.7305   4
   1  -2   4 140.088 38.1065   3
   1   2   4 64.3910 28.5006   1
  -1  -2  -4 62.4543 21.7770   3
  -1  -2  -5 3399.54 163.422   1
  -1   2  -5 3220.88 176.604   4
   1   2   5 3231.75 155.390   1
  -1   2  -5 3620.61 152.272   3
  -1  -2  -5 3551.82 184.563   4
   1  -2   5 3164.97 143.092   3
  -1  -2  -5 3435.20 91.7478   3
   1  -2   5 3126.92 173.583   1
  -1   2  -6 11161.5 349.777   4
   1  -2   6 11295.3 356.958   1
  -1   2  -6 11384.3 276.253   3
  -1  -2  -6 10778.0 151.678   3
  -1  -2  -6 11351.9 327.054   1
   1   2   6 10587.8 307.162   1
  -1  -2  -6 11145.8 347.577   4
   1  -2   6 10572.5 269.256   3
  -1   2  -7 2952.48 196.593   4
  -1   2  -7 3018.65 150.180   3
   1   2   7 2746.43 175.672   1
   1  -2   7 2986.19 197.555   1
   1  -2   7 2737.24 143.170   3
  -1  -2  -7 2777.11 183.624   1
  -1  -2  -7 2956.66 196.757   4
  -1   2  -8 1907.42 123.526   3
  -1  -2  -8 1783.79 163.932   1
   1  -2   8 1714.22 160.766   1
   1   2   8 1852.61 153.965   1
   1  -2   8 1636.59 113.744   3
  -1  -2  -8 1843.99 169.085   4
  -1   2  -8 1683.10 161.799   4
  -1  -2  -9 2024.84 189.534   4
  -1   2  -9 2015.93 188.142   1
   1  -2   9 2011.89 129.844   3
  -1  -2  -9 2653.43 210.959   1
  -1   2  -9 2179.98 134.758   3
   1   2   9 2044.92 172.795   1
   1  -2   9 2139.07 189.949   1
  -1   2  -9 1863.30 181.796   4
  -1   2 -10 813.173 134.376   4
  -1  -2 -10 695.970 129.701   4
  -1  -2 -10 1069.46 161.517   1
  -1   2 -10 768.842 134.460   1
  -1   2 -10 697.950 86.0872   3
   1  -2  10 676.565 79.3959   3
   1   2  10 807.829 121.172   1
  -1   2 -11 371.865 99.0522   4
  -1  -2 -11 156.544 91.6563   4
  -1  -2 -11 454.842 128.573   1
  -1   2 -11 306.121 120.299   1
   1  -2  11 320.770 56.8129   3
  -1   2 -12-53.0753 81.0110   4
  -1  -2 -12-6.55616 92.1876   4
  -1  -2 -12 180.174 116.572   1
   1  -2  12 36.3651 30.9393   3
  -1   2 -12 64.5849 87.7325   1
  -1   2 -13 14.6348 84.4912   1
  -1   2 -13-39.3597 72.7260   4
  -1  -2 -13-55.6289 82.0190   4
   1  -2  13-2.79976 21.0500   3
  -1  -2 -13 169.083 101.822   1
  -1   2 -14 199.090 96.8415   4
  -1  -2 -14 293.927 115.593   4
  -1  -2 -14 371.679 122.913   1
  -1   2 -14 392.121 146.237   1
  -1  -2 -15 465.627 137.279   4
  -1  -2 -15 600.405 158.204   1
  -1   2 -15 475.943 132.813   4
  -1   2 -15 597.330 165.280   1
  -1  -2 -16 696.832 167.733   1
  -1   2 -16 556.409 159.832   1
  -1  -2 -16 502.545 136.368   4
  -1   2 -16 572.152 146.061   4
  -1   2 -17 384.801 145.425   1
  -1  -2 -17 568.583 148.153   4
  -1  -2 -17 508.114 154.176   1
  -1   2 -17 611.314 161.906   4
  -1   2 -18 229.873 131.553   1
  -1  -2 -18 349.916 135.172   4
  -1  -2 -18 440.658 154.781   1
   1  -3 -19 74.8375 99.7862   1
   1  -3 -18 322.571 129.962   4
   1   3 -18 156.947 114.809   1
   1  -3 -18 77.9353 104.659   1
   1   3 -18 259.378 122.554   4
   1  -3 -17 30.5121 75.5576   4
   1   3 -17 130.308 111.327   1
   1  -3 -17-39.3687 97.0817   1
   1   3 -17 45.3752 77.7518   4
   1   3 -16 21.8637 104.563   1
   1   3 -16 41.4640 76.6170   4
   1  -3 -16-142.950 120.006   1
   1  -3 -16 21.7885 53.6336   4
   1   3 -15-9.63122 77.6776   4
   1  -3 -15-104.523 109.851   1
   1  -3 -15 29.6930 75.3520   4
   1   3 -15 231.228 120.372   1
   1  -3 -14 1505.03 205.681   4
   1   3 -14 1492.98 201.334   4
   1  -3 -14 1658.79 218.544   1
   1   3 -14 1957.64 244.338   1
  -1  -3  14 1533.70 135.090   3
   1   3 -13 63.9165 85.2218   4
   1   3 -13 77.9197 94.1324   1
   1  -3 -13 69.1798 101.194   1
  -1  -3  13-3.47012 42.1543   3
   1  -3 -13 31.1695 79.9876   4
   1   3 -12 117.649 66.9896   4
  -1  -3  12 204.508 60.1418   3
   1  -3 -12 220.852 96.2946   4
   1  -3 -12 49.8118 98.0246   1
  -1  -3  11 2922.90 179.879   3
   1  -3 -11 2851.17 242.345   1
   1   3 -11 2761.26 238.482   4
   1  -3 -11 3008.41 253.982   4
   1   3 -11 3310.26 274.497   1
  -1  -3  10 4790.31 292.605   4
  -1  -3  10 4853.64 292.949   1
   1   3 -10 5106.01 319.179   1
  -1  -3  10 4964.99 230.195   3
   1  -3 -10 5328.76 308.238   1
  -1   3  10 5134.74 299.117   1
   1  -3 -10 4690.69 293.431   4
   1   3 -10 4583.80 282.496   4
   1  -3  -9 5953.17 302.756   1
  -1   3   9 5613.54 295.247   1
  -1  -3   9 5844.97 305.929   4
   1  -3  -9 5677.12 305.364   4
  -1  -3   9 6069.06 308.682   1
  -1  -3   9 5232.71 229.588   3
   1   3  -9 5271.85 286.003   4
  -1  -3   8 8770.04 347.257   1
   1  -3  -8 8395.89 337.546   1
   1   3  -8 8052.24 329.194   4
  -1  -3   8 8646.59 346.565   4
  -1   3   8 8564.90 340.421   1
  -1  -3   8 7877.78 272.224   3
  -1  -3   7 167.240 55.4151   3
  -1   3   7 302.760 76.1719   1
  -1  -3   7 248.838 70.2811   1
  -1  -3   7 122.843 45.4189   4
   1   3  -7 155.128 57.0705   4
   1  -3  -7 105.638 73.3260   1
  -1   3   7 148.523 21.7599   3
   1  -3  -6-90.9542 80.1977   1
   1   3  -6 135.842 57.8113   4
  -1   3   6 115.427 26.4114   3
  -1  -3   6 80.6466 46.7920   3
  -1   3   6 205.213 65.1642   1
  -1  -3   6 72.5989 48.8672   4
  -1  -3   6 149.874 48.7527   1
   1  -3  -6 86.3027 19.9091   3
  -1   3   5 669.531 50.1088   3
  -1  -3   5 591.149 75.1093   3
  -1   3   5 573.441 80.5471   1
   1  -3  -5 613.200 47.1665   3
  -1  -3   5 668.253 83.0412   1
   1   3  -5 569.888 78.5691   4
  -1  -3   5 669.465 82.5240   4
  -1   3   4 3044.38 108.883   3
  -1  -3   4 3279.14 158.763   4
   1  -3  -4 3026.31 109.828   3
  -1  -3   4 3105.63 151.741   1
  -1   3   4 2960.13 148.008   1
  -1  -3   4 3094.24 151.128   3
  -1  -3   3 8858.83 251.066   3
  -1   3   3 9620.80 203.246   3
  -1  -3   3 10004.5 250.298   4
   1  -3  -3 9544.17 203.604   3
  -1  -3   3 9765.64 232.799   1
   1  -3  -2 1638.02 90.4862   3
  -1  -3   2 1617.32 84.3700   1
   1   3  -2 1565.32 92.1293   2
   1   3  -1 1615.80 97.5626   5
  -1  -3   1 1414.19 61.8676   1
   1   3  -1 1429.26 67.5186   1
   1   3  -1 1328.58 81.1232   2
   1  -3  -1 1325.50 87.8184   3
   1   3   0 14551.3 255.545   2
   1  -3   0 14261.3 282.156   3
   1   3   0 15492.8 255.176   5
   1   3   1 13879.3 231.096   5
   1  -3   1 12693.0 280.331   3
   1   3   2 14754.2 179.694   1
   1   3   2 15783.4 244.963   5
   1  -3   2 14951.6 318.551   3
   1  -3   2 15068.3 299.929   1
  -1  -3  -2 15032.0 187.604   1
   1  -3   3 5399.60 199.683   3
  -1  -3  -3 5859.47 153.603   1
   1   3   3 5613.90 155.775   5
  -1  -3  -3 5632.87 151.753   5
   1   3   3 5538.17 144.270   1
  -1   3  -3 5856.34 206.968   3
   1  -3   3 5682.91 202.698   1
   1  -3   4 4801.78 205.006   1
   1  -3   4 4374.71 186.284   3
  -1  -3  -4 4894.65 170.381   1
  -1  -3  -4 4871.62 150.071   5
   1   3   4 4492.33 155.353   1
  -1   3  -4 5232.23 199.068   3
  -1  -3  -5 173.514 57.5380   1
   1  -3   5 168.998 51.7846   1
  -1   3  -5 276.998 69.8923   3
  -1  -3  -5 125.106 30.9596   5
   1   3   5 97.6390 33.9924   1
   1  -3   5-12.2669 42.7401   3
  -1  -3  -6 1182.00 87.1826   5
   1   3   6 1173.71 104.531   1
   1  -3   6 1012.94 97.4125   3
  -1   3  -6 1087.35 107.438   3
  -1   3  -6 1028.52 117.637   4
  -1  -3  -6 1201.32 57.6893   3
   1  -3   6 1314.86 125.460   1
  -1  -3  -6 1314.88 117.410   1
  -1   3  -7 122.985 61.3054   4
  -1  -3  -7 292.232 84.3193   1
   1  -3   7 187.521 56.4658   1
  -1  -3  -7 155.247 69.1549   4
  -1  -3  -7 154.662 36.9676   5
   1   3   7 226.399 56.7046   1
   1  -3   7 219.356 54.1062   3
  -1   3  -7 153.123 60.3816   3
  -1  -3  -7 133.249 19.5652   3
  -1  -3  -7 144.224 17.9887   3
   1   3   8 10178.3 352.197   1
  -1   3  -8 9694.08 380.332   4
  -1  -3  -8 10405.7 367.350   1
  -1   3  -8 10297.5 306.107   3
   1  -3   8 10383.3 397.301   1
  -1  -3  -8 9987.09 384.388   4
   1  -3   8 9672.60 304.177   3
   1  -3   9 1518.19 127.469   3
   1  -3   9 1471.38 162.542   1
  -1  -3  -9 1632.10 171.978   4
   1   3   9 1561.39 150.977   1
  -1  -3  -9 1563.61 171.236   1
  -1   3  -9 1778.01 137.741   3
  -1   3  -9 1464.06 162.394   4
  -1   3 -10 487.756 122.692   1
  -1   3 -10 420.113 102.969   4
  -1  -3 -10 814.749 144.428   1
  -1  -3 -10 462.686 115.234   4
  -1   3 -10 495.452 85.1511   3
   1  -3  10 562.843 79.4075   3
   1   3  10 591.516 102.760   1
  -1  -3 -11 1206.78 169.031   4
   1   3  11 1188.96 149.730   1
  -1   3 -11 1115.09 163.599   4
   1  -3  11 1299.24 120.917   3
  -1   3 -11 1309.83 123.811   3
  -1   3 -11 1099.20 170.987   1
  -1  -3 -11 1469.24 187.531   1
   1  -3  12 898.561 105.100   3
  -1  -3 -12 1220.14 181.399   1
  -1  -3 -12 1117.85 168.826   4
  -1   3 -12 1198.01 186.182   1
  -1   3 -12 907.657 151.282   4
  -1  -3 -13 8.97984 80.5447   4
  -1   3 -13-33.1947 87.3731   1
  -1   3 -13 88.0647 67.7606   4
  -1  -3 -13 230.159 103.663   1
   1  -3  13 99.2088 40.2470   3
  -1  -3 -14 76.8068 89.5371   1
  -1   3 -14 280.753 126.698   1
  -1  -3 -14 24.4853 75.7308   4
  -1   3 -14-7.79386 67.8988   4
  -1   3 -15 805.960 174.237   1
  -1   3 -15 730.071 157.069   4
  -1  -3 -15 990.424 180.336   1
  -1  -3 -15 537.950 140.578   4
  -1  -3 -16 670.385 160.440   1
  -1   3 -16 468.037 147.685   1
  -1  -3 -16 469.311 134.221   4
  -1   3 -16 317.925 121.489   4
  -1  -3 -17 405.314 141.334   1
  -1  -3 -17 413.010 131.783   4
  -1   3 -17 419.713 160.447   1
  -1   3 -17 324.854 115.749   4
  -1  -3 -18 289.473 138.518   1
   1  -4 -19 92.7337 92.9154   1
   1   4 -18 2.47769 52.1300   4
   1  -4 -18-128.839 114.299   1
   1  -4 -18 43.5396 83.8469   4
   1   4 -18 103.393 110.625   1
   1   4 -17 90.1531 80.1235   4
   1  -4 -17 187.155 102.672   1
   1   4 -17 183.315 120.197   1
   1  -4 -17 83.7141 75.9706   4
   1   4 -16 339.412 117.691   4
   1   4 -16 605.356 158.702   1
   1  -4 -16 594.986 151.116   4
   1  -4 -16 519.584 138.783   1
   1  -4 -15 69.4274 98.2231   1
   1   4 -15 87.5464 65.6637   4
   1  -4 -15 94.0201 73.7536   4
   1   4 -14 7.10499 72.5685   4
   1   4 -14 137.256 96.5954   1
  -1  -4  14-1.52881 33.0439   3
   1  -4 -14-163.040 115.572   1
   1  -4 -14-20.1378 82.5601   4
   1   4 -13 325.543 106.616   4
   1  -4 -13 303.200 102.242   4
  -1  -4  13 383.537 80.5235   3
   1  -4 -13 242.146 102.333   1
   1   4 -13 509.284 145.876   1
   1  -4 -12 459.664 122.025   1
   1  -4 -12 644.757 133.103   4
   1   4 -12 475.095 125.097   4
   1   4 -12 874.266 181.937   1
  -1  -4  12 611.635 99.2858   3
   1   4 -11 10138.8 441.067   4
   1  -4 -11 10725.6 451.583   1
  -1  -4  11 10340.2 362.885   3
   1   4 -11 11200.0 490.399   1
   1  -4 -11 10182.9 454.889   4
  -1   4  11 10435.4 446.969   1
  -1   4  10 1575.41 169.204   1
   1   4 -10 1285.76 159.456   4
  -1  -4  10 1592.60 146.577   3
  -1  -4  10 1527.19 173.605   4
   1   4 -10 2016.40 219.635   1
   1  -4 -10 1387.27 161.517   1
   1  -4 -10 1542.73 186.926   4
  -1  -4   9-31.9459 48.7760   3
  -1   4   9 32.9004 51.6752   1
  -1  -4   9-34.3753 45.8438   1
   1   4  -9 63.3640 90.1914   1
  -1  -4   9-27.6076 50.9063   4
   1   4  -9-23.6267 58.9544   4
   1  -4  -9-160.823 105.978   1
  -1  -4   8 29.9096 41.6393   1
  -1  -4   8 49.4952 38.5122   4
   1   4  -8 41.6950 51.7709   4
   1  -4  -8-63.4226 80.4431   1
  -1  -4   8 72.7535 48.1789   3
  -1   4   8 44.1741 54.1153   1
   1  -4  -8 8.84288 16.4485   5
   1  -4  -7 2505.36 82.6195   5
  -1  -4   7 2732.68 173.094   3
   1  -4  -7 2556.00 93.5029   3
  -1  -4   7 2562.88 179.847   1
  -1   4   7 2557.85 95.8906   3
  -1   4   7 2378.02 172.271   1
  -1  -4   7 2852.43 195.135   4
  -1   4   6 661.296 95.3009   1
   1   4  -6 556.099 100.602   1
   1  -4  -6 531.027 48.0732   3
  -1  -4   6 600.222 84.4496   1
  -1  -4   6 502.250 83.0698   3
  -1  -4   6 558.208 88.6169   4
   1  -4  -6 521.121 31.6156   5
  -1   4   6 565.780 53.0037   3
   1   4  -5 25309.7 499.677   1
   1  -4  -5 24213.8 342.129   3
  -1  -4   5 25968.5 506.742   4
  -1   4   5 25241.7 347.044   3
  -1  -4   5 24808.0 480.141   3
  -1   4   5 24038.8 462.444   1
  -1  -4   5 24423.0 464.476   1
  -1   4   4 4490.77 154.254   3
   1  -4  -4 4191.30 147.997   3
  -1  -4   4 3994.04 191.803   3
   1   4  -4 4019.82 186.306   1
  -1  -4   4 4124.20 192.433   4
  -1   4   4 3909.53 173.208   1
  -1  -4   4 4067.92 173.200   1
  -1  -4   3 3083.97 162.527   3
  -1   4   3 3093.50 139.734   3
   1   4  -3 2940.14 139.577   1
  -1  -4   3 3051.27 133.330   1
   1   4  -3 3063.14 140.162   2
   1  -4  -3 2952.48 133.370   3
  -1  -4   2 6221.08 219.829   3
   1   4  -2 6245.03 171.290   1
   1  -4  -2 6295.80 201.328   3
   1   4  -2 6410.23 189.434   2
  -1  -4   2 6289.83 162.831   1
   1  -4  -1 1257.54 94.3119   3
  -1  -4   1 1367.96 106.036   3
  -1  -4   1 1318.89 59.4791   1
   1   4  -1 1548.36 68.3341   1
   1   4  -1 1488.11 92.2043   2
   1   4   0 292.259 53.0538   5
   1   4   0 277.432 44.5582   2
   1  -4   0 149.622 40.9156   3
   1  -4   0 265.747 24.9243   2
  -1  -4   0 99.4358 44.6030   3
  -1   4  -1 624.469 37.1814   2
   1   4   1 566.182 57.0554   5
   1  -4   1 558.929 69.5746   3
   1  -4   2 2293.78 125.772   1
  -1  -4  -2 2362.19 106.401   5
   1  -4   2 2445.09 145.760   3
   1   4   2 2167.20 61.6302   1
   1   4   2 2394.47 106.465   5
  -1  -4  -3 7411.07 208.557   3
  -1  -4  -3 8440.13 177.339   1
   1  -4   3 8351.13 277.147   3
   1   4   3 8467.66 200.713   5
   1  -4   3 8359.13 258.852   1
  -1  -4  -3 8273.32 197.152   5
   1   4   3 8077.55 166.220   1
   1  -4   4 8212.42 280.586   3
   1   4   4 8435.55 205.051   5
   1  -4   4 8224.72 280.433   1
   1   4   4 7654.94 197.990   1
  -1  -4  -4 8233.46 209.617   1
  -1  -4  -4 8091.06 201.162   5
  -1   4  -4 8378.42 277.698   3
  -1  -4  -4 7707.40 195.265   3
  -1   4  -5 18592.3 423.014   3
  -1  -4  -5 17573.0 279.072   3
  -1  -4  -5 18307.9 359.914   1
   1   4   5 17180.2 339.381   1
  -1  -4  -5 18412.2 315.063   5
   1  -4   5 18270.8 428.796   3
   1  -4   5 18977.7 451.141   1
   1  -4   6 3185.41 183.754   3
   1  -4   6 3627.82 214.603   1
  -1  -4  -6 3397.97 144.852   5
  -1   4  -6 3549.89 191.672   3
   1   4   6 3177.17 166.302   1
  -1  -4  -6 3545.45 182.138   1
  -1  -4  -6 3167.55 111.179   3
  -1  -4  -7 1046.84 84.0879   5
  -1  -4  -7 988.200 56.8937   3
   1  -4   7 1111.17 128.261   1
  -1   4  -7 1197.21 122.762   3
  -1  -4  -7 926.430 56.7870   3
   1  -4   7 856.744 101.566   3
  -1  -4  -7 1131.30 119.529   1
   1   4   7 914.400 101.230   1
  -1  -4  -8 889.655 83.4672   5
   1   4   8 1005.22 112.700   1
  -1  -4  -8 1106.99 130.729   1
   1  -4   8 1095.20 133.877   1
  -1  -4  -8 980.231 134.035   4
   1  -4   8 1003.49 111.963   3
  -1   4  -8 1093.54 125.714   3
   1  -4   9 53.1304 58.2238   4
   1  -4   9 92.6311 46.1162   3
  -1  -4  -9 201.058 97.6617   4
  -1  -4  -9 92.0663 33.2067   5
  -1   4  -9 22.9575 62.2706   3
   1  -4   9 73.9555 58.5562   1
  -1  -4  -9 166.077 95.2413   1
   1   4   9 53.2626 43.0898   1
  -1   4  -9-38.5610 84.7489   1
  -1   4 -10 3811.46 272.217   4
   1   4  10 3788.72 247.653   1
  -1  -4 -10 3858.19 261.791   1
  -1   4 -10 3569.03 264.252   1
   1  -4  10 3619.32 215.813   3
  -1   4 -10 4106.74 226.963   3
  -1  -4 -10 3694.27 272.250   4
   1  -4  11 3919.60 227.490   3
  -1   4 -11 4244.65 231.110   3
  -1   4 -11 4551.10 320.653   1
  -1  -4 -11 4271.37 290.854   1
   1   4  11 4564.82 285.683   1
  -1  -4 -11 4415.80 309.236   4
  -1   4 -11 3787.36 284.744   4
  -1  -4 -12 90.8505 88.7998   1
  -1   4 -12 74.4329 80.2234   1
  -1  -4 -12-10.9270 28.2968   5
   1  -4  12 21.8913 27.2941   3
  -1  -4 -12 79.6582 81.3153   4
  -1   4 -12-49.9556 73.6185   4
  -1   4 -13 743.991 145.410   4
   1  -4  13 719.108 104.023   3
  -1  -4 -13 760.709 146.061   4
  -1   4 -13 944.757 182.771   1
  -1  -4 -13 869.908 156.668   1
  -1  -4 -13 759.905 97.6840   5
  -1   4 -14 104.509 73.4441   4
  -1   4 -14 326.629 136.389   1
  -1  -4 -14 273.171 115.066   1
  -1  -4 -14 311.256 107.593   4
  -1  -4 -15 399.798 120.966   1
  -1   4 -15 426.676 134.720   4
  -1  -4 -15 248.360 109.267   4
  -1   4 -15 502.136 152.236   1
  -1   4 -16 283.419 117.221   4
  -1   4 -16 351.577 129.274   1
  -1  -4 -16 275.073 112.424   4
  -1  -4 -16 487.268 138.782   1
  -1  -4 -17 788.440 172.536   4
  -1   4 -17 606.442 169.405   1
  -1  -4 -17 570.779 160.832   1
  -1  -4 -18 51.3266 83.2772   1
  -1  -4 -19 646.012 196.572   1
   1   5 -18 446.919 165.590   1
   1   5 -17 36.1992 95.0292   1
   1  -5 -17-49.5560 86.9774   4
   1  -5 -17 35.6002 87.8709   1
   1  -5 -16-74.9884 106.391   1
   1   5 -16 127.768 106.613   1
   1  -5 -16-61.5437 81.4315   4
   1   5 -15 93.2967 115.481   1
   1  -5 -15-67.8970 102.249   1
   1  -5 -15-19.3687 71.2099   4
   1  -5 -14 293.933 113.143   4
  -1  -5  14 153.537 56.8727   3
   1  -5 -14 108.552 73.1349   1
   1  -5 -13 386.308 55.7010   5
   1   5 -13 660.901 159.996   1
  -1  -5  13 433.219 90.7060   3
   1  -5 -13 381.693 109.311   1
   1  -5 -13 543.640 137.617   4
  -1  -5  12 987.267 128.810   3
   1   5 -12 1134.96 181.518   1
   1  -5 -12 1078.79 177.552   4
   1  -5 -12 978.939 157.806   1
   1  -5 -12 916.602 78.2601   5
  -1   5  11 95.2698 64.1897   1
   1  -5 -11 260.000 101.579   4
   1   5 -11 376.136 143.654   1
  -1  -5  11 420.723 92.4906   3
   1  -5 -11 24.5391 99.1386   1
   1  -5 -11 193.569 37.4275   5
  -1   5  10 2504.08 212.118   1
   1  -5 -10 2270.12 103.130   5
  -1  -5  10 2701.88 199.269   3
   1   5 -10 2527.65 240.297   1
   1   5  -9 293.952 121.517   1
   1  -5  -9 47.3421 18.5665   5
  -1   5   9 122.170 68.1432   1
  -1  -5   9 69.7130 56.0295   4
  -1  -5   9 141.906 76.2926   3
  -1  -5   9 126.082 55.3244   1
   1  -5  -9 89.8695 18.0906   3
  -1  -5   8 9513.86 350.548   3
  -1  -5   8 9717.37 394.945   4
   1  -5  -8 9060.97 160.878   5
   1  -5  -8 9122.25 192.110   3
  -1   5   8 9187.72 358.802   1
   1   5  -8 9698.33 393.191   1
  -1  -5   8 9994.28 381.056   1
  -1  -5   7 6182.57 280.023   3
  -1   5   7 5983.56 272.532   1
   1  -5  -7 6320.90 176.664   3
  -1   5   7 6406.27 179.213   3
  -1  -5   7 6315.58 285.929   1
  -1  -5   7 6806.04 313.119   4
   1  -5  -7 5743.98 110.387   5
  -1   5   6 146.375 45.1101   3
   1   5  -6 223.867 81.5980   1
  -1  -5   6 105.057 47.7345   4
  -1   5   6 130.491 57.3408   1
  -1  -5   6 90.9855 41.1091   1
   1  -5  -6 105.059 31.6730   3
  -1  -5   6 115.646 57.7212   3
  -1   5   5 4207.55 165.744   3
  -1   5   5 3969.16 193.321   1
  -1  -5   5 4077.48 215.025   3
   1  -5  -5 4094.20 160.252   3
   1   5  -5 4170.22 207.213   1
  -1  -5   5 4219.53 224.501   4
  -1  -5   5 3897.52 194.144   1
  -1  -5   4 327.427 72.0006   3
   1   5  -4 220.375 57.1264   1
  -1   5   4 204.272 45.1301   1
   1  -5  -4 312.283 52.5562   3
   1   5  -4 290.359 54.3014   2
  -1   5   4 260.089 20.9057   5
  -1   5   4 277.337 57.2852   3
  -1  -5   4 283.477 51.9849   1
   1   5  -3 274.698 51.2369   2
  -1   5   3 276.954 27.9318   5
  -1   5   3 405.295 74.8052   3
  -1  -5   3 224.784 40.0499   1
  -1  -5   3 263.559 64.5250   3
   1   5  -3 214.775 50.8264   1
   1  -5  -3 171.850 37.6236   3
   1   5  -2 899.967 71.4319   1
   1   5  -2 960.981 81.4475   2
  -1  -5   2 1120.80 91.7428   2
  -1  -5   2 959.609 67.8561   1
  -1  -5   2 905.179 99.2280   3
  -1   5   2 1393.33 119.105   3
   1  -5  -2 909.062 88.5549   3
   1  -5  -1 5283.69 214.680   3
   1  -5  -1 5364.81 135.273   2
   1   5  -1 5040.29 178.297   2
  -1  -5   1 5619.61 192.945   2
  -1  -5   1 4970.50 213.489   3
   1   5  -1 5380.26 132.268   1
  -1  -5   1 5357.82 127.733   1
   1   5   0 5255.05 183.951   2
   1  -5   0 5458.69 222.528   3
   1  -5   0 5512.64 124.012   2
  -1  -5   0 5332.19 214.975   3
   1   5   0 5576.36 190.051   5
  -1   5  -1 1274.69 59.0861   2
   1   5   1 1231.59 87.7888   5
  -1  -5  -1 1131.97 101.231   3
   1  -5   1 1245.99 114.779   3
  -1   5  -1 1304.71 96.0661   1
   1  -5   2 11780.5 341.588   3
  -1   5  -2 12117.4 304.525   1
   1   5   2 11616.4 250.546   5
  -1   5  -2 11241.7 194.752   2
   1  -5   2 11035.0 287.114   1
  -1  -5  -2 10985.2 246.094   5
  -1  -5  -2 11029.7 285.919   3
   1  -5   3 3684.90 179.479   1
  -1   5  -3 4026.66 188.948   1
  -1  -5  -3 3589.61 139.496   5
   1  -5   3 3652.02 198.217   3
   1   5   3 3613.04 105.874   1
   1   5   3 3525.96 136.136   5
  -1  -5  -3 3492.99 157.623   3
  -1  -5  -4 11210.6 250.177   5
   1  -5   4 11707.0 346.364   1
  -1  -5  -4 10876.4 266.822   3
   1   5   4 11537.1 251.073   5
   1   5   4 11024.9 230.301   1
  -1  -5  -4 12231.8 244.321   1
  -1   5  -4 12070.6 359.100   3
   1  -5   4 12040.2 368.546   3
  -1  -5  -5-24.6009 41.8999   1
   1  -5   5 5.78315 23.7390   1
  -1   5  -5 27.7122 62.5487   3
   1   5   5 112.228 40.0798   1
  -1  -5  -5 24.8533 32.1646   3
   1  -5   5-40.1565 51.6630   3
  -1  -5  -5 14.7909 24.6625   5
   1  -5   6 1739.47 150.877   3
  -1   5  -6 1954.54 163.156   3
  -1  -5  -6 1658.42 96.2943   3
   1   5   6 1834.41 123.646   1
  -1  -5  -6 1972.13 133.227   1
   1  -5   6 1986.96 162.507   1
  -1  -5  -6 1891.55 110.184   5
   1  -5   7 2071.94 167.450   3
  -1   5  -7 2105.16 169.978   3
   1  -5   7 2379.21 187.328   1
  -1  -5  -7 2132.75 121.299   5
  -1  -5  -7 2303.88 162.730   1
   1   5   7 2102.61 144.445   1
  -1  -5  -7 2039.81 99.4411   3
  -1  -5  -8 2932.11 193.395   1
   1  -5   8 2661.67 192.686   3
   1   5   8 2673.06 178.248   1
  -1  -5  -8 2615.79 140.893   5
  -1   5  -8 3208.11 237.352   1
  -1  -5  -8 2658.58 96.7749   3
  -1   5  -8 2709.68 192.322   3
   1  -5   8 2780.17 216.209   1
   1  -5   9 488.713 93.5115   3
  -1  -5  -9 499.480 66.6831   5
  -1   5  -9 248.913 78.9203   1
  -1   5  -9 528.549 106.262   3
  -1  -5  -9 618.309 117.389   1
  -1  -5  -9 568.270 123.161   4
   1   5   9 639.029 96.1356   1
  -1   5 -10 1836.90 163.951   3
  -1   5 -10 1814.75 197.229   1
  -1  -5 -10 1937.78 206.762   4
   1   5  10 1759.31 168.116   1
   1  -5  10 1941.27 174.761   3
  -1  -5 -10 1899.53 184.273   1
  -1   5 -11-0.55605 67.5458   3
  -1   5 -11-34.6584 107.702   1
   1   5  11 189.191 66.7679   1
  -1  -5 -11 177.837 91.3415   4
   1  -5  11 207.509 61.2069   3
  -1  -5 -11 240.019 103.324   1
  -1  -5 -12 4128.00 315.532   4
   1  -5  12 3517.95 239.680   3
  -1   5 -12 4168.51 323.510   1
  -1  -5 -12 3595.16 199.910   5
  -1  -5 -12 4196.80 296.527   1
  -1  -5 -13 292.103 114.160   4
  -1  -5 -13 399.859 118.487   1
  -1   5 -13 534.916 153.323   1
   1  -5  13 326.074 76.0926   3
  -1  -5 -13 303.718 62.5893   5
  -1  -5 -14 1423.06 209.994   4
  -1  -5 -14 1404.56 194.912   1
  -1   5 -14 1787.00 237.759   1
  -1  -5 -15 246.146 108.377   4
  -1  -5 -15 300.940 116.498   1
  -1   5 -15 319.484 125.247   1
  -1  -5 -16 219.697 106.997   1
  -1  -5 -16 359.630 122.460   4
  -1   5 -16 322.248 125.471   1
  -1  -5 -17 268.587 132.190   1
  -1  -5 -17 187.241 102.855   4
  -1   5 -17 425.153 139.921   1
  -1  -5 -18-25.1314 81.4268   1
  -1  -5 -19-128.365 105.337   1
   1   6 -17 44.8325 84.1426   1
   1  -6 -17 23.1712 69.5449   4
   1  -6 -16 121.289 92.3276   4
   1   6 -16-15.8784 94.6119   1
   1   6 -15 1901.39 258.726   1
   1  -6 -15 2098.31 261.555   4
   1   6 -14 432.879 151.074   1
   1  -6 -14 483.984 133.731   4
  -1  -6  13 1125.59 146.060   3
   1  -6 -13 1458.40 212.330   4
   1   6 -13 1477.54 218.461   1
  -1  -6  12 981.977 138.922   3
   1  -6 -12 1213.27 185.045   4
   1   6 -12 977.999 181.184   1
   1  -6 -12 1163.15 78.6586   5
  -1  -6  11 380.949 102.296   3
   1  -6 -11 366.846 43.0871   5
   1   6 -11 660.168 158.221   1
  -1   6  11 348.940 93.9827   1
   1  -6 -10 2204.28 90.0206   5
  -1  -6  10 2439.60 210.433   3
   1  -6 -10 2084.54 71.8036   3
   1   6 -10 2522.94 243.962   1
  -1   6  10 2512.61 215.290   1
  -1   6   9 228.732 76.8321   1
   1  -6  -9 164.706 25.0412   5
  -1  -6   9 524.526 108.422   3
   1   6  -9 302.071 116.616   1
   1  -6  -9 182.461 32.8368   3
  -1  -6   9 181.729 62.6815   1
  -1  -6   8 159.938 74.7620   3
  -1  -6   8 105.303 47.3157   1
   1  -6  -8 161.643 22.2110   5
   1   6  -8 226.112 96.3443   1
  -1   6   8 331.688 88.8458   1
  -1  -6   8 136.347 63.4568   4
   1  -6  -8 151.286 35.2700   3
  -1   6   7 2391.94 131.837   3
  -1  -6   7 2486.13 183.023   1
   1  -6  -7 2246.95 123.135   3
  -1   6   7 2158.81 167.756   1
  -1  -6   7 2208.42 184.276   3
  -1  -6   7 2408.72 196.470   4
  -1   6   6 2969.56 183.982   1
   1   6  -6 3151.77 179.392   2
   1  -6  -6 3037.47 149.285   3
  -1  -6   6 3467.96 223.019   4
  -1   6   6 3432.23 162.869   3
  -1  -6   6 3146.70 208.455   3
  -1  -6   6 2978.46 186.573   1
  -1  -6   5 7156.02 265.837   1
  -1   6   5 6813.39 254.346   1
   1  -6  -5 6946.53 233.590   3
  -1   6   5 7774.08 251.847   3
  -1  -6   5 7460.54 310.158   3
   1   6  -5 7618.23 281.818   1
   1   6  -5 6889.90 251.902   2
  -1  -6   5 7579.60 310.898   4
  -1  -6   4 946.780 117.597   3
  -1  -6   4 798.385 82.5550   1
  -1   6   4 880.650 48.3302   5
   1   6  -4 939.847 96.2742   1
   1  -6  -4 854.733 86.2650   3
   1   6  -4 943.623 92.7275   2
  -1   6   4 981.899 104.358   3
  -1   6   3 9803.49 298.538   3
   1  -6  -3 9615.54 296.434   3
   1   6  -3 9586.17 261.096   1
  -1   6   3 9718.14 180.883   5
   1   6  -3 9179.28 268.722   2
  -1  -6   3 9383.35 334.034   3
  -1  -6   3 9327.63 249.289   1
   1  -6  -2 690.972 86.1661   3
  -1  -6   2 632.710 59.0212   1
   1   6  -2 640.581 72.7349   2
  -1  -6   2 684.262 95.8940   3
  -1  -6   2 743.934 83.1791   2
   1   6  -2 620.783 62.3821   1
  -1   6   2 844.789 106.408   3
  -1  -6   1 10721.1 281.254   2
   1   6  -1 9972.16 195.000   1
  -1  -6   1 9989.74 185.714   1
   1  -6  -1 10283.6 205.914   2
   1   6  -1 10008.9 269.702   2
   1  -6  -1 10226.2 322.491   3
  -1  -6   1 9711.45 323.093   3
  -1   6   0 66.2131 29.8170   1
   1  -6   0 68.8632 24.9296   2
   1   6   0 106.912 21.1697   1
  -1  -6   0 111.542 45.3289   2
   1  -6   0 40.7865 42.7772   3
   1   6   0 110.478 51.4963   5
  -1  -6   0 64.5696 54.4297   3
   1   6   1 1501.97 105.468   5
  -1   6  -1 1415.14 72.9100   2
  -1  -6  -1 1344.20 118.967   3
   1  -6   1 1523.37 136.192   3
  -1   6  -1 1641.60 112.574   1
  -1  -6  -1 1613.44 117.853   2
  -1   6  -2 14.7591 19.0198   2
   1   6   2 43.5017 36.9072   5
  -1  -6  -2-23.9883 47.7572   2
   1  -6   2 38.1095 46.8111   3
  -1  -6  -2 28.3019 43.8123   3
  -1   6  -2-3.42143 26.8445   1
  -1   6  -3 10575.5 224.111   2
  -1  -6  -3 10778.1 260.440   5
   1   6   3 10509.7 174.621   1
   1   6   3 11195.6 259.414   5
  -1   6  -3 11570.6 331.709   1
  -1  -6  -3 10523.7 298.106   3
   1  -6   3 11354.0 326.266   1
   1  -6   3 11333.1 375.300   3
  -1   6  -4 4731.47 246.686   3
  -1   6  -4 4665.88 225.406   1
   1  -6   4 4542.25 221.639   1
  -1  -6  -4 4073.30 185.821   3
   1  -6   4 4637.97 246.528   3
   1   6   4 4494.58 166.029   5
   1   6   4 4242.46 137.697   1
  -1  -6  -4 4624.16 169.843   5
   1  -6   5 4640.23 239.773   1
   1   6   5 4358.65 162.922   1
  -1  -6  -5 4228.03 179.485   3
  -1   6  -5 4710.72 255.007   3
   1  -6   5 4748.79 257.830   3
   1   6   5 4539.01 169.169   5
  -1  -6  -5 4518.23 170.032   5
  -1  -6  -6 69.5739 48.8765   1
   1  -6   6 70.0348 40.7400   1
   1  -6   6 1.57344 54.3732   3
   1   6   6 146.688 46.4472   1
  -1  -6  -6 150.576 38.1291   5
  -1  -6  -6 184.177 48.0863   3
  -1   6  -6 159.032 73.4971   1
  -1   6  -6 99.3674 85.7550   3
  -1  -6  -7 10140.4 252.124   3
  -1   6  -7 10864.0 407.054   1
   1  -6   7 10887.3 406.061   3
   1   6   7 9872.14 305.141   1
   1  -6   7 11352.8 418.706   1
  -1   6  -7 11096.0 394.484   3
  -1  -6  -7 11096.7 332.766   1
  -1  -6  -7 10261.1 266.330   5
   1  -6   8 483.607 95.2831   1
  -1   6  -8 807.032 143.267   1
  -1  -6  -8 520.342 65.3360   5
  -1  -6  -8 523.508 93.1504   1
  -1  -6  -8 578.572 59.3464   3
  -1   6  -8 657.727 122.237   3
   1   6   8 586.848 85.3626   1
   1  -6   8 490.168 97.3766   3
   1   6   9 711.030 103.134   1
  -1  -6  -9 892.222 87.9861   5
  -1  -6  -9 881.123 126.034   1
  -1  -6  -9 679.062 51.0541   3
   1  -6   9 539.932 102.956   3
  -1   6  -9 493.086 103.904   1
  -1   6  -9 718.270 120.173   3
  -1   6 -10-7.52105 100.239   1
   1   6  10 131.379 57.2045   1
  -1  -6 -10 49.4156 67.2581   1
  -1   6 -10 45.5607 80.1173   3
   1  -6  10 122.425 48.0509   3
  -1  -6 -10 87.4946 36.1169   5
  -1   6 -11 1021.98 138.815   3
   1  -6  11 780.302 122.636   3
  -1   6 -11 716.207 142.728   1
   1   6  11 796.398 119.696   1
  -1  -6 -11 1004.46 168.561   4
  -1  -6 -11 814.214 130.306   1
  -1  -6 -12 616.154 127.202   1
  -1   6 -12 671.136 148.598   1
   1  -6  12 636.971 113.458   3
  -1  -6 -12 540.356 130.084   4
  -1  -6 -13 22.9610 65.6859   1
  -1   6 -13 40.6201 95.6915   1
  -1  -6 -13-1.57269 74.3437   4
  -1  -6 -14 265.912 104.871   4
  -1   6 -14 321.537 119.484   1
  -1  -6 -14 314.159 108.642   1
  -1   6 -15 1267.26 219.247   1
  -1  -6 -15 932.623 165.786   1
  -1  -6 -15 1118.74 195.204   4
  -1  -6 -16 3.16419 77.4831   1
  -1   6 -16 179.531 127.046   1
  -1  -6 -16 86.0995 83.5504   4
  -1  -6 -17 344.327 130.097   1
  -1   6 -17 562.514 173.802   1
  -1  -6 -17 445.138 141.093   4
  -1  -6 -18 3.73077 82.1062   1
  -1  -6 -19 128.033 120.522   1
   1  -7 -17 748.528 183.162   4
   1   7 -17 1058.68 219.235   1
   1  -7 -16 136.804 92.7793   4
   1   7 -16 45.0911 106.132   1
   1   7 -15 181.566 126.884   1
   1  -7 -15-66.4632 60.9258   4
   1  -7 -14 422.857 127.013   4
   1   7 -14 691.151 169.613   1
   1   7 -13 383.308 138.176   1
   1  -7 -13 258.824 117.492   4
   1  -7 -12 759.939 55.3470   5
   1   7 -12 1058.46 184.240   1
   1  -7 -11 1352.89 66.7204   5
   1   7 -11 1468.04 200.506   1
  -1   7  10 379.704 95.5471   1
   1  -7 -10 388.675 33.3472   5
   1   7 -10 674.039 151.478   1
   1  -7 -10 440.959 47.7123   3
   1  -7  -9 877.521 77.6292   3
   1   7  -9 716.539 142.880   1
  -1   7   9 919.284 130.751   1
  -1  -7   9 1076.47 148.457   3
  -1   7   8 3097.24 211.622   1
  -1  -7   8 2979.91 229.716   3
  -1  -7   8 3228.16 246.038   4
  -1  -7   8 2884.32 214.627   1
   1  -7  -8 2817.59 146.189   3
   1   7  -8 3121.32 242.802   1
   1  -7  -7 1968.61 127.826   3
  -1   7   7 2173.78 142.935   3
  -1   7   7 1884.38 161.611   1
   1   7  -7 1917.70 156.313   2
  -1  -7   7 2288.87 202.754   4
   1   7  -7 2403.01 197.502   1
  -1  -7   7 2141.31 191.608   3
  -1  -7   7 2037.57 169.258   1
  -1  -7   6 578.701 102.822   4
  -1   7   6 596.951 91.4466   1
  -1   7   6 553.204 85.1589   3
   1  -7  -6 571.613 75.8644   3
   1   7  -6 544.007 82.1350   2
  -1  -7   6 446.010 78.2472   1
  -1  -7   6 622.066 111.330   3
   1  -7  -5 5021.49 219.716   3
   1   7  -5 4635.36 216.885   2
  -1  -7   5 5096.84 276.786   3
  -1   7   5 4607.89 111.070   5
  -1   7   5 4577.49 212.727   1
   1   7  -5 5394.52 243.681   1
  -1  -7   5 4938.83 228.414   1
  -1   7   5 5166.06 227.361   3
   1  -7  -4 555.420 76.2937   3
  -1   7   4 866.013 109.302   3
   1   7  -4 708.154 89.1704   1
  -1   7   4 825.021 55.9389   5
   1   7  -4 845.346 91.3227   2
  -1  -7   4 873.442 119.781   3
  -1  -7   4 844.929 86.7970   1
   1   7  -3 461.362 68.7462   2
  -1   7   3 483.447 53.1610   5
   1  -7  -3 339.726 66.1047   3
  -1   7   3 565.848 98.6494   3
   1   7  -3 449.604 62.2761   1
  -1  -7   3 533.553 93.0933   3
  -1  -7   3 469.899 60.6763   1
   1   7  -2 286.282 54.0586   2
   1  -7  -2 314.875 47.9243   2
  -1  -7   2 355.790 66.9496   2
   1  -7  -2 267.304 59.2088   3
   1   7  -2 187.632 39.2484   1
  -1   7   2 279.013 86.0714   3
  -1  -7   2 248.994 40.4078   1
  -1  -7   2 340.868 82.5052   3
   1  -7  -1 6304.38 178.964   2
  -1  -7   1 6614.57 235.981   2
   1   7  -1 6080.37 222.790   2
   1   7  -1 6640.89 251.141   5
   1  -7  -1 6517.24 280.214   3
   1   7  -1 6329.92 164.814   1
  -1  -7   1 6189.92 276.251   3
   1   7   0 2806.66 89.6220   1
   1   7   0 2680.11 156.444   5
   1  -7   0 2902.81 116.012   2
  -1  -7   0 2982.27 160.147   2
  -1   7   0 3023.17 152.177   1
  -1  -7   0 2766.72 184.416   3
   1  -7   0 2682.51 185.250   3
  -1  -7  -1 3397.83 173.385   2
  -1  -7  -1 3043.52 187.670   3
   1  -7   1 3262.30 208.649   3
  -1   7  -1 3455.73 169.736   1
   1   7   1 3178.94 159.786   5
  -1  -7  -2 3521.28 187.072   2
  -1   7  -2 3564.55 181.541   1
  -1   7  -2 3147.42 120.715   2
   1   7   2 3061.40 151.023   5
   1  -7   2 3312.48 216.501   3
  -1  -7  -2 3000.88 183.923   3
  -1   7  -3-52.8268 53.1681   1
   1  -7   3 68.7702 50.3256   3
  -1   7  -3-11.3302 24.0184   2
  -1  -7  -3 42.3480 51.5952   3
   1   7   3 45.0673 34.4180   5
   1   7   3 14.8471 14.4164   1
  -1   7  -4 4025.34 158.181   2
   1   7   4 4149.65 168.106   5
  -1  -7  -4 4343.23 174.616   5
   1  -7   4 4237.20 220.996   1
   1  -7   4 4195.21 254.112   3
   1   7   4 4079.51 131.446   1
  -1   7  -4 4411.39 253.118   3
  -1  -7  -4 4104.95 203.154   3
   1  -7   5 3283.03 208.539   1
   1   7   5 3066.76 146.427   5
   1   7   5 3267.98 137.032   1
  -1   7  -5 3632.94 238.298   3
  -1  -7  -5 3238.45 171.735   3
   1  -7   5 3410.61 234.230   3
  -1  -7  -5 3205.18 151.803   5
  -1   7  -5 3027.30 149.182   2
   1  -7   6 920.023 123.545   3
   1  -7   6 1069.32 125.794   1
   1  -7   6 988.702 139.053   4
  -1   7  -6 1057.44 133.573   1
   1   7   6 985.806 90.3783   1
  -1   7  -6 1094.26 150.314   3
  -1  -7  -6 895.994 95.4986   3
  -1  -7  -6 913.375 83.5297   5
   1   7   7 926.079 97.4252   1
   1  -7   7 901.035 124.474   1
  -1  -7  -7 863.331 83.0035   5
  -1  -7  -7 961.530 94.6292   3
   1  -7   7 935.918 133.116   3
  -1   7  -7 1148.58 148.581   1
  -1   7  -7 839.241 137.409   3
  -1  -7  -8-67.4296 41.2945   5
  -1   7  -8-19.3354 92.0918   3
   1   7   8 60.9027 47.6840   1
  -1  -7  -8 34.6780 34.5461   3
   1  -7   8-25.4703 58.9657   3
   1   7   9 87.7713 45.7425   1
  -1  -7  -9-13.9425 78.2965   1
  -1   7  -9-205.832 99.3705   1
  -1  -7  -9 119.065 41.7916   5
  -1  -7  -9 59.7388 25.9112   3
  -1   7  -9 8.81104 87.8613   3
   1  -7   9-105.704 77.1577   3
  -1  -7 -10 1312.71 149.599   1
   1   7  10 1326.19 143.484   1
  -1  -7 -10 1331.90 70.8085   3
  -1   7 -10 1249.47 167.419   1
  -1   7 -10 1328.81 166.336   3
  -1  -7 -10 1321.90 109.767   5
  -1  -7 -10 1353.30 72.0884   3
  -1   7 -11 1844.81 192.898   3
  -1  -7 -11 1978.07 228.347   4
  -1  -7 -11 1743.75 186.193   1
   1   7  11 1578.40 163.894   1
  -1   7 -11 1679.62 208.745   1
  -1   7 -12 840.570 160.357   1
  -1  -7 -12 802.100 156.009   4
  -1  -7 -12 716.314 125.884   1
  -1   7 -13 1405.09 218.838   1
  -1  -7 -13 1483.70 211.255   4
  -1  -7 -13 1307.23 173.882   1
  -1   7 -14 1484.89 225.603   1
  -1  -7 -14 1284.49 205.884   4
  -1  -7 -14 1106.80 170.598   1
  -1  -7 -15 2.24550 69.7390   4
  -1   7 -15-23.5963 83.9804   1
  -1  -7 -15-162.423 91.0846   1
  -1  -7 -16-86.8346 94.2011   1
  -1  -7 -16 18.0403 65.8066   4
  -1  -7 -17 16.8664 73.0373   1
  -1  -7 -18-15.2492 90.2168   1
   1   8 -17 451.823 160.144   1
   1   8 -16 986.902 207.589   1
   1  -8 -16 679.491 171.126   4
   1  -8 -15 313.954 117.439   4
   1   8 -15 158.968 106.731   1
   1  -8 -14 1466.49 224.271   4
   1   8 -14 1797.27 246.866   1
   1   8 -13 1065.14 190.536   1
   1   8 -12 572.307 152.387   1
   1   8 -11 491.379 135.501   1
   1  -8 -11 376.645 43.9111   3
   1  -8 -10 330.026 49.2447   3
   1   8 -10 342.443 115.014   1
  -1   8  10 396.794 91.2277   1
  -1   8   9 367.361 89.7851   1
   1  -8  -9 306.664 54.2555   3
   1   8  -9 475.029 129.584   1
  -1   8   8 469.322 99.3568   1
   1   8  -8 446.691 110.286   1
   1  -8  -8 481.861 71.0792   3
   1   8  -8 511.163 92.2471   2
  -1  -8   8 366.023 82.2801   1
   1   8  -7 8833.57 369.802   1
  -1   8   7 8831.41 308.878   3
  -1  -8   7 8794.42 409.898   4
   1   8  -7 7996.23 315.901   2
   1  -8  -7 7837.10 280.358   3
  -1   8   7 7850.92 317.781   1
  -1  -8   7 8081.60 346.632   1
  -1   8   6 42.4237 59.2918   3
   1  -8  -6 63.0948 39.4947   3
   1   8  -6 59.9951 40.9487   2
  -1   8   6 59.7182 49.7059   1
  -1  -8   6 26.6458 68.4215   3
  -1  -8   6 42.7002 40.4891   1
  -1  -8   6 28.8705 46.8388   4
  -1   8   5 6726.62 153.817   5
   1  -8  -5 6519.11 275.935   3
  -1  -8   5 6763.76 274.402   1
  -1   8   5 6280.49 255.141   1
   1   8  -5 6760.75 267.976   2
  -1  -8   5 6984.80 343.609   3
  -1   8   4 9155.29 204.815   5
  -1  -8   4 9097.98 386.075   3
   1   8  -4 9295.69 302.632   1
  -1  -8   4 8817.49 289.026   1
   1  -8  -4 8729.88 328.050   3
   1   8  -4 8701.65 296.986   2
  -1   8   3 8929.60 223.300   5
   1   8  -3 9031.81 272.653   1
  -1  -8   3 8813.61 369.984   3
   1  -8  -3 8722.22 333.356   3
   1   8  -3 8412.97 284.033   2
  -1  -8   3 8619.03 258.914   1
  -1  -8   2 6946.89 255.464   2
   1  -8  -2 6903.79 215.794   2
  -1  -8   2 6684.07 316.797   3
   1  -8  -2 6704.55 300.135   3
  -1  -8   2 6229.69 195.963   1
   1   8  -2 6258.13 201.233   1
   1   8  -2 6272.65 240.393   2
  -1  -8   1 997.258 102.358   2
   1   8  -1 892.720 69.5458   1
  -1  -8   1 998.833 128.269   3
   1  -8  -1 903.071 76.6096   2
  -1   8   1 938.916 88.3580   1
   1  -8  -1 957.757 119.073   3
   1   8  -1 1047.22 117.144   5
   1   8  -1 814.312 89.9723   2
   1   8   0 215.923 32.7435   1
  -1   8   0 143.357 42.2058   1
   1  -8   0 238.921 43.7786   2
  -1  -8   0 177.336 50.9012   2
  -1  -8   0 258.057 77.8092   3
   1   8   0 216.885 68.6100   5
   1  -8   0 200.501 64.4583   3
  -1  -8  -1 1508.96 147.152   3
  -1   8  -1 1708.06 126.528   1
   1   8   1 1486.39 57.8191   1
   1   8   1 1711.71 129.533   5
   1  -8   1 1493.83 150.569   3
   1  -8   2 2238.30 190.295   3
  -1  -8  -2 1927.00 162.595   3
  -1   8  -2 1890.48 102.953   2
  -1   8  -2 2217.20 151.265   1
   1   8   2 2023.06 133.090   5
   1   8   3 1548.69 64.4713   1
   1   8   3 1692.89 117.446   5
   1  -8   3 1729.53 170.939   3
  -1   8  -3 1526.87 96.4652   2
  -1  -8  -3 1798.75 153.122   3
  -1   8  -4 1325.03 170.681   3
   1   8   4 1038.56 94.1617   5
   1  -8   4 1085.55 140.072   3
   1   8   4 985.128 62.6430   1
  -1  -8  -4 1009.78 114.020   3
  -1   8  -4 985.213 83.7341   2
   1  -8   4 1106.27 118.750   1
  -1   8  -5 2777.25 200.507   1
  -1   8  -5 2376.35 136.025   2
   1  -8   5 2629.62 191.568   1
   1   8   5 2622.30 118.322   1
   1   8   5 2642.86 143.659   5
  -1  -8  -5 2613.33 144.175   5
   1  -8   5 2721.08 225.676   3
  -1   8  -5 2740.55 226.296   3
  -1  -8  -5 2666.17 173.210   3
   1  -8   6 126.098 66.5911   3
   1  -8   6 67.6987 36.7671   1
  -1   8  -6 149.093 46.9792   2
  -1  -8  -6 150.610 44.1418   5
   1   8   6 46.4158 31.1853   5
  -1   8  -6 129.497 103.228   3
  -1  -8  -6 374.033 77.5542   3
   1   8   6 173.641 47.2424   1
  -1   8  -6 140.102 74.0982   1
  -1   8  -7 16032.8 534.800   3
  -1   8  -7 16582.5 527.584   1
  -1  -8  -7 15566.4 350.192   5
   1   8   7 14784.6 360.319   1
  -1  -8  -7 15402.3 380.353   3
   1  -8   7 16276.6 529.347   1
  -1  -8  -8 2449.89 143.425   5
   1   8   8 2357.70 159.511   1
  -1  -8  -8 2414.52 146.351   3
  -1   8  -8 2474.17 225.359   3
  -1   8  -8 2797.73 237.610   1
  -1   8  -9 1302.06 179.366   1
   1   8   9 1348.40 131.483   1
  -1   8  -9 1473.76 180.284   3
  -1  -8  -9 1287.52 99.8132   3
  -1  -8  -9 1331.25 109.114   5
  -1  -8 -10 2424.38 119.742   3
  -1   8 -10 2465.27 233.623   3
  -1  -8 -10 2289.54 144.752   5
  -1   8 -10 2634.22 248.042   1
   1   8  10 2317.78 183.591   1
  -1   8 -11 2083.31 234.136   1
   1   8  11 1633.03 164.940   1
  -1   8 -12 759.311 158.867   1
  -1  -8 -12 768.220 155.362   4
  -1  -8 -13 83.4631 74.9247   4
  -1   8 -13 148.661 102.814   1
  -1  -8 -14 1017.93 188.538   4
  -1   8 -14 1322.03 218.344   1
  -1   8 -15 126.289 108.906   1
  -1  -8 -15 155.477 95.3480   4
  -1  -8 -16 539.125 157.722   4
  -1   8 -16 384.639 151.201   1
   1   9 -16 196.398 129.528   1
   1   9 -15 485.192 153.777   1
   1  -9 -15 29.0026 81.3466   4
   1   9 -14 652.577 164.753   1
   1   9 -13 173.761 116.869   1
   1   9 -12 64.9647 83.1315   1
   1   9 -11 417.281 127.769   1
   1   9 -10 772.973 150.517   1
  -1   9  10 590.710 111.246   1
   1  -9 -10 685.779 80.1710   3
   1   9  -9 1319.25 175.478   1
   1  -9  -9 1233.96 115.079   3
  -1   9   9 1330.27 151.892   1
   1   9  -8 630.586 133.889   1
   1  -9  -8 468.276 73.1710   3
   1   9  -8 556.272 95.0141   2
  -1  -9   8 441.324 89.3794   1
  -1   9   8 598.807 107.278   1
   1  -9  -7 488.032 81.3189   3
   1   9  -7 404.648 80.3793   2
  -1   9   7 372.019 89.0796   1
   1   9  -7 440.201 108.058   1
  -1  -9   7 488.197 90.3158   1
  -1   9   6 1163.77 123.995   1
   1   9  -6 1093.09 118.390   2
  -1   9   6 1150.87 64.5727   5
   1  -9  -6 1130.37 123.686   3
  -1  -9   6 1211.75 129.970   1
  -1   9   5 2228.53 100.700   5
  -1  -9   5 2249.29 162.673   1
  -1   9   5 1915.89 147.561   1
   1  -9  -5 2061.27 165.728   3
   1   9  -5 2216.91 163.232   2
  -1  -9   4 7631.78 276.464   1
   1   9  -4 7862.12 289.209   1
  -1   9   4 7563.70 208.921   5
   1   9  -4 7259.54 282.107   2
   1  -9  -4 7538.71 325.068   3
  -1   9   4 7985.52 337.443   3
  -1  -9   3 202.833 89.8393   3
   1  -9  -3 206.768 52.2495   2
  -1  -9   3 192.617 44.9590   1
   1   9  -3 140.691 49.9509   2
   1  -9  -3 136.629 51.9330   3
  -1   9   3 173.479 87.2923   3
  -1   9   3 160.324 48.6880   5
   1   9  -3 61.7992 44.1222   1
   1   9  -2 467.844 73.0769   2
   1   9  -2 431.737 60.5436   1
   1  -9  -2 466.377 89.8618   3
  -1  -9   2 542.306 108.000   3
   1  -9  -2 408.796 63.2839   2
  -1   9   2 536.388 120.031   3
   1   9  -1 2365.18 115.923   1
   1   9  -1 2673.93 184.211   5
  -1  -9   1 2437.58 209.484   3
   1  -9  -1 2656.91 207.509   3
   1  -9  -1 2618.49 137.442   2
  -1   9   1 2595.65 151.215   1
  -1   9   1 2667.88 212.954   3
   1   9   0 1331.67 131.391   5
   1   9   0 1275.82 72.2010   1
   1  -9   0 1325.18 94.5027   2
  -1  -9   0 1135.93 144.396   3
  -1   9   0 1368.17 115.013   1
   1  -9   0 1331.23 150.837   3
  -1   9   0 1212.70 159.970   3
   1   9   1 220.811 27.4388   1
   1  -9   1 298.366 85.4597   3
  -1   9  -1 227.440 114.535   3
  -1   9  -1 193.163 53.9942   1
  -1  -9  -1 246.830 84.4153   3
   1   9   1 264.878 68.3179   5
  -1   9  -2 1706.86 104.873   2
   1   9   2 1662.58 128.017   5
   1  -9   2 1999.03 190.542   3
  -1  -9  -2 1882.44 172.503   3
  -1  -9  -3 3487.98 212.232   2
   1   9   3 2833.86 75.3504   1
  -1   9  -3 2755.02 136.759   2
  -1  -9  -3 2966.30 209.918   3
  -1   9  -3 3337.36 254.504   3
   1   9   3 2735.60 79.2996   1
   1   9   3 3126.38 171.053   5
  -1  -9  -4 13780.2 430.531   2
   1   9   4 12208.1 202.959   1
  -1   9  -4 11415.6 288.391   2
  -1   9  -4 13148.7 420.556   1
  -1   9  -4 12235.2 469.239   3
  -1  -9  -4 11467.9 394.617   3
   1   9   4 12358.1 324.854   5
  -1   9  -5-17.3601 88.6753   3
   1   9   5 62.7357 28.4782   1
   1  -9   5-19.9028 35.4077   1
   1   9   5-22.9582 36.8797   5
  -1   9  -5-12.9309 31.0818   2
  -1   9  -5 5.54477 49.9202   1
   1   9   6 218.943 46.6826   1
  -1   9  -6 254.877 127.299   3
   1  -9   6 158.788 58.4592   1
  -1   9  -6 152.976 46.6458   2
   1   9   6 157.972 47.2420   5
  -1  -9  -6 299.416 79.1959   3
  -1   9  -6 198.348 81.2724   1
  -1   9  -7 335.837 109.554   1
  -1   9  -7 125.019 99.9544   3
  -1   9  -7 204.166 58.6604   2
  -1  -9  -7 292.920 58.7203   5
  -1  -9  -7 331.213 76.1159   3
   1   9   7 238.056 52.1495   1
   1   9   8 0.68513 26.8707   1
  -1  -9  -8 40.6055 39.2454   3
  -1  -9  -8-6.16511 33.3875   5
  -1   9  -8 20.1321 35.4150   2
  -1  -9  -9 161.392 43.8858   3
  -1   9  -9 281.866 101.693   3
  -1  -9  -9 210.123 49.6114   5
   1   9   9 195.629 55.6279   1
  -1   9  -9-7.35892 92.3368   1
  -1   9 -10 1490.71 197.911   1
  -1  -9 -10 1627.50 113.395   3
  -1  -9 -10 1603.32 122.885   5
  -1   9 -10 1519.43 188.041   3
   1   9  10 1466.23 143.374   1
  -1   9 -11 953.407 164.969   1
  -1   9 -12 24.3573 86.8864   1
  -1  -9 -13 745.141 157.168   4
  -1   9 -13 621.625 151.221   1
  -1   9 -14 976.242 199.137   1
  -1  -9 -14 1039.53 194.955   4
  -1   9 -15 38.9320 97.2437   1
  -1  -9 -15 43.6079 63.3224   4
   1  10 -16 757.843 197.566   1
   1  10 -15 252.116 129.651   1
   1 -10 -15 136.107 91.6820   4
   1  10 -14 429.382 139.065   1
   1  10 -13 26.9797 96.3503   1
   1  10 -12 2047.95 252.146   1
   1  10 -11 1120.73 185.781   1
  -1  10  10 40.9520 46.1725   1
   1  10 -10 150.773 101.731   1
  -1  10   9 157.062 67.9991   1
   1 -10  -9 107.094 42.6152   3
   1  10  -9 240.616 97.4861   1
  -1  10   8 470.667 93.2432   1
   1  10  -8 455.380 114.599   1
   1 -10  -8 427.076 80.0227   3
   1  10  -7 85.5650 47.8277   2
   1  10  -7 167.964 84.2717   1
  -1 -10   7 57.3979 44.9694   1
  -1  10   7 112.964 59.1969   1
   1 -10  -7 40.7611 37.1774   3
  -1  10   6 4358.31 137.490   5
   1  10  -6 4580.79 266.097   1
   1 -10  -6 3871.25 241.844   3
  -1 -10   6 3898.39 237.855   1
  -1  10   6 4199.42 259.347   3
  -1  10   6 3857.44 220.276   1
   1  10  -6 3794.87 226.513   2
   1  10  -5 85.3868 49.1917   2
   1 -10  -5-62.2289 71.2156   3
  -1  10   5 96.3223 29.6836   5
  -1  10   5 79.5609 41.8169   1
  -1 -10   5 67.7955 34.6630   1
  -1  10   5 44.8779 77.4199   3
   1  10  -4 5234.48 248.266   2
   1  10  -4 5797.32 254.548   1
  -1  10   4 5320.12 296.432   3
  -1  10   4 5556.73 192.726   5
   1 -10  -4 5337.60 293.922   3
  -1 -10   4 5128.29 233.752   1
  -1  10   3 2336.78 208.370   3
   1 -10  -3 2571.93 157.198   2
   1  10  -3 2219.65 148.952   1
  -1  10   3 2229.34 134.542   5
   1  10  -3 1971.29 153.298   2
   1 -10  -3 2424.25 204.668   3
   1  10  -2 4246.90 181.164   1
  -1  10   2 4151.69 273.793   3
  -1  10   2 4082.64 192.431   5
   1  10  -2 3778.75 208.320   2
   1 -10  -2 4305.24 194.228   2
   1 -10  -2 4234.41 272.530   3
  -1  10   2 4367.55 199.644   1
   1  10  -1 798.909 71.1441   1
   1  10  -1 1098.20 135.473   5
  -1  10   1 755.013 140.611   3
   1 -10  -1 815.604 129.990   3
   1 -10  -1 881.884 88.6268   2
  -1  10   1 988.699 98.5335   1
   1 -10   0 952.855 89.8478   2
   1  10   0 934.898 66.6993   1
  -1  10   0 1038.76 104.007   1
  -1  10   0 1164.89 166.734   3
   1  10   0 1084.94 124.386   5
   1  10   1 371.374 34.0443   1
   1  10   1 378.003 79.1670   5
  -1 -10  -1 427.855 86.5519   2
  -1  10  -1 392.825 117.527   3
  -1 -10  -1 364.707 96.9693   3
   1  10   2 49.6887 46.8764   5
  -1 -10  -2 129.004 68.1210   2
  -1  10  -2 108.271 96.9231   3
  -1 -10  -2 195.355 87.2098   3
  -1  10  -3 960.247 167.150   3
   1  10   3 1102.97 112.992   5
  -1 -10  -3 1403.85 158.795   3
  -1 -10  -3 1242.64 139.483   2
  -1  10  -3 928.752 84.1343   2
  -1 -10  -4 3577.92 237.578   3
   1  10   4 3606.96 185.850   5
  -1 -10  -4 3581.30 230.277   2
   1  10   4 3267.08 91.2222   1
   1  10   4 3263.56 88.2594   1
  -1  10  -4 3918.04 290.928   3
  -1  10  -4 3309.53 160.892   2
  -1  10  -4 3593.86 229.577   1
  -1 -10  -5 1059.03 135.681   2
  -1  10  -5 1007.64 97.1092   2
   1  10   5 1055.72 67.0369   1
   1  10   5 1062.62 102.275   5
  -1  10  -5 997.528 163.910   3
  -1 -10  -5 1267.31 144.554   3
  -1  10  -5 1083.56 137.651   1
   1  10   6 9631.08 232.882   1
  -1  10  -6 8492.80 283.614   2
   1  10   6 9778.70 292.568   5
  -1 -10  -6 8583.33 350.683   3
  -1  10  -6 9636.06 455.265   3
  -1  10  -6 9823.09 407.189   1
  -1  10  -7-11.3028 100.582   3
  -1 -10  -7 82.7995 50.8008   3
  -1  10  -7 61.0951 34.9134   2
  -1  10  -7 231.353 94.3225   1
   1  10   7 86.2479 34.2872   1
  -1  10  -8 6678.28 392.650   3
  -1  10  -8 6916.97 378.194   1
  -1  10  -8 5922.51 266.412   2
  -1 -10  -8 6594.48 284.058   3
   1  10   8 6578.94 243.318   1
  -1 -10  -9 674.873 90.2521   3
   1  10   9 638.713 87.1962   1
  -1  10  -9 758.716 102.558   2
  -1  10  -9 765.947 138.166   1
  -1  10  -9 571.556 139.385   3
  -1  10 -10 1539.04 202.881   1
  -1  10 -11 533.434 140.532   1
  -1  10 -12 53.5672 75.6680   1
  -1  10 -13 118.666 105.918   1
  -1 -10 -14-36.4960 69.2304   4
  -1  10 -14 203.837 118.481   1
  -1  10 -15 110.833 106.693   1
  -1 -10 -15 184.173 92.6363   4
   1  11 -15 3.57102 89.3402   1
   1  11 -14 504.146 145.457   1
   1  11 -13 1271.14 213.387   1
   1  11 -12 67.7704 84.9854   1
   1  11 -11 348.842 117.015   1
   1  11 -10 30.7547 79.2696   1
   1 -11  -9 2822.43 200.981   3
  -1  11   9 2798.23 215.782   1
   1  11  -9 3582.91 284.171   1
   1 -11  -8 286.094 67.7963   3
   1  11  -8 329.532 107.589   1
  -1  11   8 409.948 90.0560   1
   1 -11  -7 609.602 99.5170   3
  -1  11   7 541.574 95.1316   1
   1  11  -7 801.445 131.568   1
  -1 -11   7 534.091 99.4617   1
  -1  11   6 2400.28 177.951   1
  -1 -11   6 2340.06 187.785   1
  -1  11   6 2560.69 114.915   5
   1  11  -6 2119.82 175.421   2
   1 -11  -6 2368.31 200.755   3
   1  11  -6 2442.38 201.889   1
  -1  11   5 801.360 101.342   1
   1 -11  -5 911.279 113.315   2
   1 -11  -5 808.641 121.965   3
  -1  11   5 1038.90 84.5833   5
  -1 -11   5 908.202 110.581   1
   1  11  -5 866.492 112.169   2
  -1  11   5 904.843 141.957   3
   1  11  -4 394.080 75.2389   2
  -1  11   4 422.745 116.660   3
  -1  11   4 430.970 61.5898   5
  -1  11   3 3317.28 173.787   5
   1  11  -3 3100.47 198.557   2
  -1  11   3 3401.86 182.955   1
   1  11  -3 3410.58 186.089   1
  -1  11   3 3087.82 247.175   3
  -1  11   2 839.010 93.6306   1
   1 -11  -2 896.803 99.6875   2
  -1  11   2 810.207 153.052   3
   1  11  -2 888.129 89.9281   1
  -1  11   2 999.635 111.799   5
  -1 -11   2 986.250 124.844   2
   1  11  -2 943.360 136.048   5
  -1  11   1 7688.11 390.818   3
  -1 -11   1 8024.66 321.202   2
   1  11  -1 7829.76 223.389   1
   1  11  -1 7731.10 335.101   5
  -1  11   1 7743.97 282.719   1
   1 -11  -1 8145.92 266.515   2
   1 -11   0 1199.84 104.318   2
  -1 -11   0 1099.62 127.923   2
   1  11   0 1098.69 72.8345   1
  -1  11   0 1101.67 167.398   3
   1  11   0 1132.22 134.240   5
   1  11   1 9579.23 163.902   1
  -1  11  -1 10143.8 456.399   3
  -1 -11  -1 10565.9 374.037   2
   1  11   1 10366.0 364.015   5
  -1 -11  -2 104.610 65.2051   2
   1  11   2-34.4408 66.8067   5
  -1  11  -3 1748.38 209.688   3
   1  11   3 1700.77 141.305   5
  -1  11  -3 1950.01 167.868   1
  -1 -11  -3 1910.21 170.675   2
  -1  11  -4 16.1632 23.6731   2
  -1 -11  -4 102.281 62.3436   2
  -1  11  -4-43.2251 113.889   3
   1  11   4 38.9205 38.2428   5
  -1  11  -4 42.6268 45.9947   1
   1  11   5 721.552 44.8791   1
   1  11   5 799.174 45.7730   1
  -1  11  -5 1023.40 134.007   1
  -1  11  -5 617.882 139.757   3
  -1 -11  -5 928.822 130.720   3
  -1 -11  -5 889.446 130.175   2
   1  11   5 862.613 96.9399   5
  -1  11  -5 881.520 92.2545   2
  -1  11  -6-81.4224 90.8897   3
  -1 -11  -6-12.1933 60.6996   2
  -1  11  -6 98.1201 42.7888   2
  -1  11  -6 125.791 72.3838   1
  -1 -11  -6 62.4431 52.6964   3
   1  11   6 56.9964 20.1682   1
   1  11   6 11.0022 30.8739   5
  -1  11  -7 21.4907 29.3401   2
  -1  11  -7 72.4093 70.4422   1
   1  11   7 19.6472 18.7646   1
   1  11   7-1.98052 27.4370   5
  -1 -11  -7 51.7251 41.1616   3
  -1  11  -8 1744.80 146.856   2
  -1 -11  -8 1781.83 164.069   3
  -1  11  -8 2149.54 220.798   1
  -1  11  -8 1873.27 228.123   3
  -1  11  -9 183.410 91.7338   1
  -1  11 -10 17.2332 68.9015   1
  -1  11 -11 1176.89 192.089   1
  -1  11 -12 190.905 108.031   1
  -1  11 -13 1304.87 215.980   1
  -1  11 -14-77.9713 100.245   1
  -1 -11 -14 140.150 105.764   4
   1  12 -15 221.800 128.984   1
   1  12 -14 347.814 144.888   1
   1  12 -13 64.1610 101.791   1
   1  12 -12 129.568 98.8439   1
   1  12 -11 702.553 157.966   1
   1  12 -10 622.682 139.823   1
   1  12  -9 260.600 103.423   1
   1  12  -8 153.540 89.7230   1
   1  12  -7 1043.70 144.651   1
  -1 -12   6 45.3583 38.2195   1
  -1  12   6 1.40543 22.3526   5
   1  12  -6 73.6577 68.4642   1
   1 -12  -6-21.1377 49.0607   2
  -1  12   6 17.1172 33.8496   1
   1  12  -5 1355.75 140.896   2
  -1  12   5 1460.38 134.987   1
   1 -12  -5 1725.07 154.715   2
  -1  12   5 1617.53 110.242   5
   1  12  -5 1900.26 168.355   1
  -1  12   4-57.8244 86.3182   3
  -1  12   4 42.5045 37.5006   1
  -1  12   4 19.3767 29.8268   5
   1  12  -4 50.7035 38.9827   2
   1 -12  -4 70.6743 47.1385   2
  -1  12   3 101.739 46.3798   5
   1  12  -3 43.0774 38.7212   2
  -1  12   3 76.3804 34.0502   1
  -1  12   3 59.9363 82.2884   3
   1  12  -3 78.7631 48.1926   1
  -1  12   2 6944.55 278.153   5
  -1 -12   2 7302.41 315.665   2
   1  12  -2 7312.52 251.811   1
   1  12  -2 7285.37 346.094   5
  -1  12   2 7568.57 278.083   1
  -1  12   2 6760.51 382.176   3
  -1 -12   1 277.029 78.3753   2
  -1  12   1 130.266 91.1859   3
   1  12  -1 190.647 42.0361   1
   1  12  -1 252.500 86.6979   5
  -1  12   1 293.556 78.0086   5
  -1 -12   0 349.368 81.4886   2
   1 -12   0 426.771 71.9699   2
   1  12   0 359.138 44.4143   1
  -1  12   0 309.768 122.822   3
   1  12   0 479.020 94.2160   5
  -1  12  -1 253.255 126.705   3
   1  12   1 113.212 60.7505   5
  -1 -12  -1 203.166 72.5516   2
  -1  12  -2 533.205 146.041   3
   1  12   2 693.278 99.2520   5
  -1  12  -2 812.795 108.151   1
  -1 -12  -2 781.912 115.813   2
  -1  12  -3 467.290 90.3658   1
  -1  12  -3 335.623 114.212   3
  -1 -12  -3 467.441 95.6778   2
   1  12   3 349.870 76.7433   5
  -1  12  -4 136.041 41.1200   2
  -1 -12  -4 62.3946 56.7513   2
  -1  12  -4 161.073 102.518   3
  -1  12  -4 124.347 59.3316   1
   1  12   4 152.254 52.1868   5
  -1  12  -5 3123.07 232.946   1
  -1  12  -5 2595.36 161.871   2
   1  12   5 3152.38 186.100   5
  -1  12  -5 2978.22 277.486   3
  -1 -12  -5 3084.71 236.813   2
  -1 -12  -6 231.969 82.6318   2
   1  12   6 225.410 53.5348   5
  -1  12  -6 239.610 111.853   3
  -1  12  -6 241.204 55.5916   2
  -1  12  -6 343.020 94.5285   1
  -1  12  -7 1244.21 168.090   1
   1  12   7 1018.48 103.679   5
  -1 -12  -7 1061.56 153.019   2
  -1  12  -7 1147.87 188.493   3
  -1  12  -8 1174.82 174.256   1
  -1  12  -9-0.24283 75.3589   1
  -1  12 -10 1405.60 194.933   1
  -1  12 -11 0.28798 73.4879   1
  -1  12 -12 302.889 125.333   1
  -1  12 -13 0.67422 86.4672   1
  -1  12 -14 34.6869 89.9642   1
   1  13 -14-13.2661 88.6546   1
   1  13 -13 512.395 151.163   1
   1  13 -12 364.661 131.718   1
   1  13 -11 458.477 135.349   1
   1  13 -10 1220.66 186.569   1
   1  13  -9 1052.05 166.434   1
   1  13  -8 242.188 99.6034   1
   1 -13  -7 886.830 129.778   2
   1  13  -7 887.618 143.784   1
   1  13  -6 293.074 89.9062   1
   1 -13  -6 181.754 65.3587   2
  -1  13   6 256.894 43.4480   5
   1 -13  -5 102.146 56.5914   2
   1  13  -5 130.572 66.4665   1
  -1  13   5 131.696 42.1376   5
   1 -13  -4 56.4985 42.4433   2
  -1  13   4 79.5336 33.6075   1
  -1  13   4 110.283 42.4744   5
   1  13  -3 15.3342 37.5673   1
   1 -13  -3 24.7611 35.8471   2
   1  13  -3-14.0897 67.2967   5
  -1  13   3 19.8183 28.7145   1
  -1  13   3-34.5024 39.3056   5
   1  13  -2 75.4410 72.7277   5
  -1  13   2-8.27480 85.6140   3
  -1  13   2 73.2214 45.9079   5
[truncated: 505,639 more chars]
